# Supplementary material for: Impact of expression systems on the transcriptome of Bacillus subtilis: insights for enhanced production of glutaminase PrgA
Source: Appl Environ Microbiol. 2025 Sep 4;91(10):e01374-25. doi: 10.1128/aem.01374-25 (PMC12542772; doi:10.1128/aem.01374-25)
Supplement: Table S1 — Differential expression analysis. [file aem.01374-25-s0002.xlsx]

## Sheet: Genes FC and p-values
Table S1: Differential expression analysis.
GeneID	name	C-GFPnb Log2FC	C-GFPnb p-value	C-XynA Log2FC	C-XynA p-value	C-PrgA Log2FC	C-PrgA p-value	X-GFPnb Log2FC	X-GFPnb p-value	X-XynA Log2FC	X-XynA p-value	X-PrgA Log2FC	X-PrgA p-value	EV (C/X) Log2FC	EV (C/X) p-value
BSU_00010	dnaA	0.012094	0.958007	0.0302832	0.932316	0.0385616	0.925252	-0.248579	0.178297	-0.236681	0.184455	-0.140309	0.719546	-0.621095	0.0520343
BSU_00020	dnaN	-0.0858474	0.709954	0.0539259	0.879772	-0.216318	0.587422	-0.4466	0.0257688	-0.33438	0.0615185	-0.224205	0.589914	-0.404059	0.214281
BSU_00030	yaaA	-0.0508352	0.825306	-0.0977051	0.788212	-0.167313	0.683774	-0.364859	0.168591	-0.283658	0.270125	0.0827528	0.848312	-0.0423308	0.91589
BSU_00040	recF	-0.10345	0.652743	-0.153246	0.666359	-0.310455	0.407199	-0.168827	0.308513	-0.0824405	0.633018	0.0440857	0.90234	0.814043	0.00975976
BSU_00050	remB	-0.0933321	0.685608	-0.156595	0.661495	-0.280638	0.473551	-0.194051	0.439674	-0.0945979	0.677754	-0.0850512	0.815452	0.72343	0.049007
BSU_00060	gyrB	-0.106825	0.641888	-0.128239	0.715189	-0.343207	0.361886	-0.20632	0.193701	-0.102278	0.527517	0.0951354	0.795744	0.934143	0.00273486
BSU_00070	gyrA	-0.10091	0.660696	0.00837064	0.980772	-0.110671	0.764674	-0.123523	0.426656	-0.0593525	0.709482	0.0449931	0.903881	0.140362	0.652009
BSU_00080	yaaC	0.0939709	0.65851	0.00756149	0.984298	-0.0210994	0.966031	-0.229754	0.50429	-0.216315	0.458307	0.0990744	0.824571	-1.09514	0.0535568
BSU_00090	guaB	-0.127513	0.565639	-0.105616	0.780046	-0.703449	0.0668574	0.0255809	0.892833	0.105347	0.514536	0.280464	0.38159	1.27346	0.000313263
BSU_00100	dacA	0.0379583	0.868428	0.412623	0.283096	0.727258	0.135234	-0.481598	0.0540623	-0.284257	0.258577	-0.23888	0.591636	-2.0162	2.14879e-08
BSU_00110	pdxS	0.109811	0.634207	0.343308	0.360944	0.245442	0.524519	-0.248734	0.181068	-0.208761	0.262448	-0.194689	0.600932	-0.848422	0.00943986
BSU_00120	pdxT	0.0905982	0.694276	0.291067	0.431052	0.196059	0.600118	-0.210512	0.23765	-0.251623	0.153337	-0.20042	0.578189	-0.774626	0.0133654
BSU_00130	serS	0.0108621	0.962417	0.308732	0.403591	0.413146	0.28523	-0.0142886	0.942183	0.0597213	0.752082	0.236069	0.474926	-0.726708	0.0413357
BSU_00140	dck	-0.0514718	0.806768	0.209709	0.58512	0.511189	0.312238	0.00477321	0.982764	0.0576764	0.789385	0.256701	0.502762	-1.31443	0.00646215
BSU_00150	dgk	0.0738674	0.714985	0.250564	0.514548	0.662103	0.188151	-0.0554111	0.829731	-0.00781871	0.974892	0.220952	0.587527	-1.75366	8.67906e-05
BSU_00160	yaaH	-0.129504	0.566361	-0.402772	0.280885	-0.585108	0.196243	0.586438	0.160875	0.106811	0.702055	0.229223	0.612058	0.207827	0.72521
BSU_00170	yaaI	-0.121054	0.579192	-0.228063	0.550806	-0.0540762	0.90896	0.419655	0.246137	0.225468	0.388611	0.157255	0.743041	-0.255179	0.728608
BSU_00180	yaaJ	-0.0871278	0.705748	-0.247125	0.504137	-0.176667	0.673288	0.354149	0.214088	0.292336	0.268588	0.673723	0.0761084	1.59849	0.000120855
BSU_00190	dnaX	0.0442537	0.847472	0.0676009	0.847339	0.112656	0.774547	0.172719	0.319968	-0.00398041	0.9816	0.127945	0.707598	-0.376748	0.25057
BSU_00200	yaaK	-0.0825748	0.714622	-0.0946178	0.799431	0.0227722	0.956469	0.384857	0.186621	0.273216	0.290766	0.619634	0.122859	1.02417	0.0183479
BSU_00210	recR	-0.135994	0.555589	-0.0349656	0.922382	0.219646	0.582321	0.0904346	0.632103	0.0375888	0.846194	0.586812	0.105044	0.566286	0.137583
BSU_00220	yaaL	-0.149725	0.515997	-0.0705655	0.844519	0.194182	0.628132	0.134814	0.69547	0.127221	0.659791	0.681671	0.0936823	0.831412	0.0889703
BSU_00230	bofA	-0.17722	0.442378	-0.333316	0.36188	-0.114037	0.77861	-0.117068	0.713466	-0.0140508	0.958511	0.585541	0.133906	0.408802	0.324262
BSU_00240	csfB	0.178443	0.364491	0.215737	0.574004	0.0768418	0.879166	-0.874141	0.0318923	-0.226177	0.331465	0.204297	0.677447	-0.417357	0.494574
BSU_00250	xpaC	-0.163347	0.435639	-0.418529	0.275708	-0.346179	0.501147	0.134219	0.650664	0.0775891	0.780684	-0.216083	0.570599	1.32198	0.0266316
BSU_00260	yaaN	-0.188917	0.366125	-0.425831	0.267862	-0.352758	0.492835	0.081047	0.796268	0.054274	0.846457	-0.191901	0.624188	1.24567	0.0385511
BSU_00270	yaaO	-0.140708	0.537046	-0.207075	0.585199	-0.121388	0.797769	-0.0856501	0.760872	-0.0747852	0.775295	-0.233977	0.531989	0.561454	0.251836
BSU_00280	tmk	-0.0988323	0.666004	-0.207944	0.57569	-0.132665	0.771952	-0.047904	0.832034	-0.104028	0.661286	-0.105016	0.768032	0.470335	0.284446
BSU_00290	darA	-0.194139	0.398498	-0.231479	0.526976	-0.397422	0.326039	0.310127	0.255151	0.157197	0.464281	0.244131	0.467419	0.658581	0.045091
BSU_00300	yaaR	-0.105684	0.646059	-0.183785	0.606231	-0.372435	0.331775	0.222452	0.396149	0.285602	0.208471	0.178707	0.601995	0.608114	0.0782653
BSU_00310	holB	-0.0785289	0.732467	-0.112064	0.759449	-0.235801	0.557302	0.209274	0.269196	0.0885675	0.610902	0.143749	0.662927	0.60579	0.0577501
BSU_00320	yaaT	-0.0490012	0.831794	-0.261997	0.48287	-0.299675	0.480381	0.0949195	0.582242	0.0983375	0.583003	0.100974	0.756195	1.31698	0.000138365
BSU_00330	yabA	-0.0568621	0.805117	-0.258156	0.48873	-0.285748	0.504462	0.117263	0.500751	0.0152815	0.93321	0.0580289	0.858792	1.32474	0.000104508
BSU_00340	yabB	-0.119918	0.603133	-0.294	0.425238	-0.251195	0.517847	-0.0661114	0.776011	-0.0532139	0.815408	0.134435	0.739967	0.759336	0.0307084
BSU_00350	yazA	0.0683797	0.766928	-0.0476678	0.895742	-0.0830987	0.837287	-0.126729	0.653886	-0.0835083	0.752865	0.174035	0.679638	0.478073	0.23242
BSU_00360	yabC	-0.119736	0.603776	-0.170406	0.633346	-0.401968	0.297546	-0.314949	0.154742	-0.168607	0.420621	0.184463	0.614446	0.73701	0.033652
BSU_00370	abrB	-0.0532408	0.796256	-0.00875032	0.981205	-0.483622	0.297179	0.890562	0.0166589	0.362199	0.176214	0.872601	0.01012	0.670357	0.136753
BSU_00380	metS	0.0492556	0.830561	0.250555	0.486556	0.349815	0.389629	0.344539	0.0775802	0.185808	0.37362	0.319323	0.327998	-0.590519	0.0673143
BSU_00390	yabD	-0.086691	0.707163	-0.172072	0.627504	0.00567447	0.98827	-0.0243535	0.910057	-0.0858846	0.683382	0.335371	0.319142	-0.209515	0.557317
BSU_00400	yabE	0.116423	0.613933	0.0781729	0.827457	0.450521	0.247632	-0.243062	0.216616	-0.228048	0.201488	-0.176317	0.596568	-0.961096	0.00355884
BSU_00410	rnmV	0.0209564	0.927262	-0.120685	0.744295	0.12329	0.770941	-0.062399	0.795412	-0.213017	0.376371	-0.151557	0.716643	-0.883577	0.0279062
BSU_00420	ksgA	0.073316	0.750446	0.114057	0.75442	0.26143	0.540232	-0.37329	0.0777383	-0.317594	0.153821	-0.0381586	0.927739	-0.843538	0.0332333
BSU_00430	yabG	-0.0907424	0.658124	-0.149547	0.696935	-0.474808	0.358216	-0.154349	0.71211	-0.172982	0.523246	-0.0174629	0.970824	0.015253	0.9825
BSU_00440	veg	-0.110294	0.63239	-0.376195	0.307728	-0.320204	0.513384	0.557722	0.00294556	0.336003	0.0649296	0.568708	0.0971015	1.93528	3.93624e-08
BSU_00450	sspF	0.118174	0.519245	0.0317552	0.928692	-0.00794611	0.988194	0.334806	0.422836	0.194101	0.474259	0.424367	0.383207	-0.490817	0.563229
BSU_00460	ispE	-0.00843087	0.97083	-0.135032	0.700573	-0.155387	0.680059	-0.158273	0.436066	-0.0520083	0.804822	0.0856783	0.813954	0.875419	0.0121937
BSU_00470	purR	0.0482952	0.833914	0.103269	0.773492	-0.00365791	0.992321	-0.414483	0.0725562	-0.338029	0.124401	-0.134071	0.729057	0.218373	0.549193
BSU_00480	yabJ	0.0423993	0.854016	-0.00282703	0.993559	-0.0657401	0.85931	-0.330613	0.191703	-0.335431	0.146671	-0.0987769	0.798537	0.134923	0.71146
BSU_00490	spoVG	0.0032753	0.988219	-0.170848	0.654161	-0.420237	0.355424	0.058993	0.755005	0.169844	0.315911	-0.375449	0.389851	1.73576	1.85156e-05
BSU_00500	gcaD	0.0422694	0.854248	0.437867	0.248968	0.654163	0.154115	-0.153437	0.482994	-0.206584	0.338723	-0.0811739	0.836664	-2.11321	2.80927e-10
BSU_00510	prs	0.0875613	0.703797	0.594215	0.122102	0.753597	0.11838	-0.284503	0.12467	-0.257063	0.188838	-0.238423	0.554471	-2.18228	1.10356e-08
BSU_00520	ctc	-0.0735246	0.717615	0.0718163	0.851029	-0.00126008	0.998042	0.551229	0.15829	0.249232	0.40201	0.243658	0.542049	-1.14749	0.0672727
BSU_00530	spoVC	-0.125124	0.587751	-0.135898	0.70188	-0.228044	0.547992	0.432741	0.0599764	0.295293	0.186535	0.365517	0.283409	0.419666	0.234712
BSU_00540	fin	-0.153464	0.50542	-0.1876	0.60094	-0.298762	0.449353	0.403729	0.150925	0.340946	0.165564	0.433961	0.228242	0.659313	0.0973201
BSU_00550	mfd	-0.119621	0.603093	-0.0107281	0.975376	-0.218786	0.554475	0.0955601	0.62543	-0.0168389	0.926586	0.192874	0.569012	0.0894136	0.779893
BSU_00560	spoVT	-0.135615	0.556831	-0.0104745	0.976252	-0.26997	0.479013	0.106995	0.646199	0.0913663	0.683263	0.0825709	0.815954	0.189083	0.610106
BSU_00570	yabM	0.167746	0.467367	0.376953	0.303252	0.638075	0.161309	0.259552	0.302412	0.11337	0.598168	0.593757	0.097073	-1.20517	0.00112031
BSU_00580	yabN	0.0821918	0.715077	0.282049	0.444952	0.449235	0.277382	0.10289	0.644075	-0.0906757	0.664125	0.145815	0.665152	-0.586438	0.128356
BSU_00590	yabO	0.0977726	0.655615	0.124736	0.736917	0.294175	0.474724	-0.122615	0.653988	-0.0666425	0.780743	0.0202394	0.956311	-0.150975	0.727054
BSU_00600	yabP	0.0840422	0.700723	0.248812	0.503473	0.503552	0.214417	-0.22752	0.28586	-0.0944298	0.693281	-0.175056	0.604998	-0.335042	0.402766
BSU_00610	yabQ	0.16482	0.473982	0.194764	0.593267	0.536134	0.157344	-0.223607	0.246802	-0.151196	0.420783	-0.127219	0.700153	-0.409429	0.22363
BSU_00620	divIC	0.019814	0.931474	-0.0960594	0.788031	-0.0782192	0.847064	0.133644	0.43768	0.0253832	0.881332	0.414548	0.218377	0.87502	0.00996999
BSU_00630	yabR	-0.013212	0.954277	-0.101366	0.773856	-0.0075132	0.984303	0.156149	0.327967	0.127487	0.440375	0.353381	0.270766	0.531708	0.100925
BSU_00640	spoIIE	0.0591388	0.648735	0.0765478	0.806042	0.0851924	0.869494	0.0380444	0.916895	0.0843806	0.703517	-0.342087	0.465604	-1.01278	0.328888
BSU_00650	yabS	0.0519255	0.821471	-0.0311369	0.931561	0.165815	0.689931	-0.0913032	0.764628	0.146499	0.589401	-0.0207801	0.960417	0.625579	0.137332
BSU_00660	yabT	0.0135021	0.95274	-0.122753	0.741776	-0.197108	0.651129	0.19817	0.622452	0.0100365	0.973089	0.175858	0.681412	0.125502	0.785659
BSU_00670	tilS	-0.0656033	0.774984	-0.11746	0.738514	0.0367606	0.921442	0.603001	0.0127338	0.456566	0.0380368	0.885209	0.00938251	0.759081	0.0203631
BSU_00680	hprT	-0.0370821	0.87175	-0.0303926	0.930749	0.00652865	0.986083	0.278977	0.116646	0.169864	0.378257	0.454789	0.178395	0.420498	0.197465
BSU_00690	ftsH	-0.0535747	0.815444	-0.00664997	0.9847	0.0374518	0.919036	0.285283	0.105491	0.21722	0.205426	0.436321	0.172194	0.33789	0.276179
BSU_00700	coaX	0.000654289	0.997738	0.116851	0.746884	0.254971	0.577339	0.133564	0.548309	0.02589	0.899822	0.251932	0.491088	-0.779822	0.0299284
BSU_00710	yacC	-0.00176267	0.993899	0.27896	0.440115	0.328391	0.432744	0.179797	0.368003	-0.0544365	0.771981	0.142592	0.689195	-0.578807	0.0876715
BSU_00720	yacD	-0.0790339	0.731848	0.19819	0.57841	0.334623	0.432335	0.201125	0.406268	0.0830861	0.730452	-0.00623085	0.985457	-0.773323	0.0277559
BSU_00730	cysK	-0.00424247	0.985302	0.0445421	0.898462	-0.116046	0.757912	0.0919664	0.650964	0.0111635	0.959105	0.283288	0.409771	0.640561	0.0555979
BSU_00740	pabB	-0.0322498	0.888841	-0.0378029	0.914998	-0.173585	0.65301	0.227021	0.255897	0.0856613	0.691615	0.305933	0.381357	0.362512	0.318608
BSU_00750	pabA	0.0707757	0.758393	0.0507449	0.8879	0.00986518	0.980324	0.278559	0.160899	0.146144	0.482711	0.293964	0.42302	0.0814357	0.836059
BSU_00760	pabC	0.00533378	0.981563	0.0438783	0.902281	0.0390925	0.924166	0.122416	0.526082	0.144732	0.474273	-0.010889	0.973967	-0.356442	0.333271
BSU_00770	sul	-0.050254	0.827592	-0.0161833	0.963349	0.00166483	0.996509	0.0489152	0.788182	-0.0136724	0.940043	0.0329554	0.919764	-0.252714	0.462627
BSU_00780	folB	-0.0640033	0.77912	-0.0656339	0.855039	-0.0216022	0.956949	0.200522	0.356444	0.177387	0.405015	0.120838	0.737407	-0.0474916	0.901573
BSU_00790	folK	-0.102745	0.655788	-0.053536	0.880062	-0.109511	0.77512	0.0994606	0.617589	0.122431	0.548056	0.114333	0.738931	0.0291063	0.930908
BSU_00800	yazB	-0.0664643	0.771732	0.0526565	0.88533	-0.0862586	0.837064	0.187208	0.40648	0.0916973	0.683319	0.18871	0.593948	-0.175398	0.676422
BSU_00810	yacF	-0.0333765	0.88459	-0.0731719	0.838623	-0.178261	0.651962	-0.0439745	0.838734	-0.0624036	0.768264	0.111081	0.742463	0.383281	0.323753
BSU_00820	lysS	-0.0386063	0.866375	0.136014	0.69975	-0.00790123	0.983058	-0.261091	0.175306	-0.168477	0.331981	0.0298086	0.937249	-0.000891634	0.997771
BSU_00830	ctsR	-0.200261	0.384389	-0.218471	0.565704	-0.479728	0.267863	1.08242	3.4358e-07	0.874269	2.62987e-06	1.09982	0.00361646	0.598782	0.0795014
BSU_00840	mcsA	-0.180195	0.434725	-0.220936	0.559526	-0.546312	0.208551	1.10472	1.67055e-06	0.819399	4.63951e-05	0.950188	0.0127483	0.532095	0.128814
BSU_00850	mcsB	-0.206236	0.371461	-0.220654	0.561465	-0.543888	0.208686	1.04249	1.07795e-05	0.741936	3.83737e-05	0.933048	0.0134016	0.680544	0.0397086
BSU_00860	clpC	-0.099303	0.664571	-0.111961	0.769855	-0.485585	0.27872	1.09032	1.69432e-07	0.776806	1.18128e-05	0.81667	0.0386596	0.834313	0.0217685
BSU_00870	radA	-0.0795089	0.730404	-0.17659	0.645173	-0.388584	0.392262	0.745144	0.000361349	0.43146	0.0332385	0.953218	0.00641294	1.26309	0.00052426
BSU_00880	disA	-0.0838949	0.715948	-0.122654	0.747963	-0.331788	0.437481	0.662756	0.00107179	0.416713	0.0355383	0.985915	0.00473244	1.06804	0.00226195
BSU_00890	yacL	-0.0342482	0.881842	-0.146404	0.699983	-0.182864	0.67461	0.594515	0.00593811	0.362033	0.0508825	0.680466	0.0547324	0.897228	0.0115758
BSU_00900	ispD	-0.0269875	0.905695	-0.0765628	0.840369	-0.10127	0.822006	0.571008	0.0044957	0.349517	0.082453	0.600973	0.117234	0.75827	0.0611186
BSU_00910	ispF	0.138845	0.537315	0.188894	0.606505	0.595974	0.14235	0.20346	0.355455	0.0103722	0.963368	0.485468	0.167096	-0.834791	0.0354112
BSU_00920	gltX	0.00499509	0.982654	0.123415	0.727111	0.171231	0.648825	-0.0507717	0.772374	0.0547266	0.762166	0.284395	0.382172	-0.158829	0.622487
BSU_00930	cysE	-0.102912	0.655243	0.156704	0.670939	0.261296	0.514307	-0.110386	0.603579	-0.0952461	0.639187	0.0964351	0.773383	-0.429564	0.220903
BSU_00940	cysS	-0.0333682	0.885022	0.272626	0.459993	0.266796	0.522104	-0.11567	0.53976	-0.0373632	0.841377	-0.0711421	0.829583	-0.367304	0.304852
BSU_00950	mrnC	-0.201022	0.383817	0.182345	0.612543	0.178319	0.65041	-0.167944	0.5652	-0.158437	0.539802	-0.123961	0.740933	-0.100424	0.809585
BSU_00960	yacO	-0.08994	0.695658	0.172362	0.632313	0.125735	0.744916	-0.153457	0.433864	-0.065482	0.72508	-0.0441515	0.894044	-0.166891	0.616311
BSU_00970	yacP	-0.0696613	0.762227	0.179664	0.624824	0.204681	0.609428	-0.0652575	0.71814	-0.0779564	0.676865	0.108423	0.744872	-0.0186395	0.958047
BSU_00980	sigH	-0.0414128	0.85669	-0.293661	0.421863	-0.288593	0.482895	-0.0197294	0.916454	0.0400929	0.830613	-0.0476054	0.884876	1.61596	4.91385e-07
BSU_00990	rpmGB	0.0200161	0.930858	-0.221238	0.553262	-0.331157	0.437304	0.0852042	0.732508	0.188423	0.39111	-0.172149	0.647334	1.46137	4.12941e-05
BSU_01000	secE	-0.0450063	0.84525	-0.21387	0.562917	-0.301242	0.486851	-0.0109424	0.964111	-0.00928657	0.97158	-0.193636	0.604804	1.3267	0.000400562
BSU_01010	nusG	-0.0666864	0.772278	-0.0524281	0.886695	0.196674	0.605833	-0.447715	0.156013	-0.188811	0.482286	-0.153442	0.732378	-0.309162	0.45602
BSU_01020	rplK	0.00708069	0.975267	0.425658	0.268163	0.602663	0.202351	-0.384258	0.0777267	-0.237233	0.324582	-0.0206841	0.962072	-1.53623	0.000223696
BSU_01030	rplA	0.00211135	0.992561	0.494081	0.196195	0.68262	0.153977	-0.501286	0.0553001	-0.263159	0.310415	0.0271019	0.952498	-1.95273	1.13193e-05
BSU_01040	rplJ	0.0255947	0.891732	0.646465	0.0669164	1.01152	0.059814	-0.864577	0.000510979	-0.516288	0.0278727	0.254717	0.598735	-2.65811	9.28039e-06
BSU_01050	rplL	0.0343606	0.859535	0.62979	0.0850485	0.993478	0.0574641	-0.69709	0.0358434	-0.326579	0.252667	0.0716293	0.879377	-2.32128	7.69093e-05
BSU_01060	ybxB	0.0258872	0.909191	0.373003	0.330438	0.603322	0.222793	-0.655568	0.0178816	-0.443412	0.0864738	0.0275533	0.953708	-1.96804	2.86306e-05
BSU_01070	rpoB	-0.0747878	0.745806	-0.0496435	0.889045	-0.149681	0.697618	-0.440669	0.0161895	-0.272379	0.132294	-0.0503848	0.902607	0.108891	0.765263
BSU_01080	rpoC	-0.0980791	0.670353	-0.00543254	0.987677	-0.2401	0.525377	-0.412968	0.0524672	-0.25699	0.197621	-0.0172869	0.965595	0.161756	0.656627
BSU_01090	rplGB	-0.069131	0.755677	0.403015	0.293976	0.36296	0.462524	-0.479165	0.0369039	-0.382665	0.0675393	0.0506306	0.912623	-1.42872	0.00213298
BSU_01100	rpsL	-0.00818159	0.970407	0.493026	0.199045	0.567007	0.248767	-0.603499	0.0061233	-0.442368	0.0409894	-0.0609552	0.89419	-1.65688	0.000231912
BSU_01110	rpsG	0.0128955	0.952297	0.496105	0.196106	0.522003	0.274967	-0.611834	0.0160061	-0.398236	0.106509	-0.131407	0.772705	-1.51293	0.00163847
BSU_01120	fusA	0.0636833	0.765256	0.505898	0.187049	0.577448	0.22479	-0.560198	0.0246399	-0.339038	0.142754	-0.109543	0.80595	-1.47482	0.00257056
BSU_01130	tufA	0.0457772	0.825182	0.332969	0.386313	0.442338	0.340027	-0.272331	0.132507	-0.176264	0.321809	0.0476108	0.905528	-0.9255	0.0638458
BSU_01140	ybaC	0.0947238	0.681085	0.261517	0.470147	0.244602	0.561169	0.0679915	0.80483	-0.0179706	0.941306	0.618121	0.111122	-0.0803772	0.840293
BSU_01150	rpsJ	0.0690189	0.71494	0.664916	0.0670667	1.01063	0.0571883	-0.859293	0.000534885	-0.490978	0.0393534	-0.0221216	0.963508	-2.86353	6.28135e-07
BSU_01160	rplC	0.0791557	0.685124	0.665279	0.0700808	1.00692	0.0518713	-0.694024	0.0295705	-0.363438	0.184773	-0.105661	0.823544	-2.71917	1.66569e-06
BSU_01170	rplD	0.0680227	0.706125	0.60902	0.0936376	0.934715	0.0753585	-0.76347	0.0069609	-0.47609	0.0560671	-0.0534841	0.910735	-2.44029	4.51782e-05
BSU_01180	rplW	0.082738	0.623803	0.592531	0.0960519	0.922204	0.0839805	-0.820393	0.00264861	-0.470317	0.0612809	-0.0235846	0.960961	-2.35957	0.00037883
BSU_01190	rplB	0.0952296	0.576823	0.610031	0.0898764	0.952052	0.0709885	-0.807417	0.00268048	-0.504683	0.0387289	-0.0288534	0.951833	-2.38166	0.000254765
BSU_01200	rpsS	0.0832462	0.598517	0.589027	0.0892019	0.93264	0.0822582	-0.89507	0.000287245	-0.611717	0.00641944	0.0388327	0.936258	-2.62673	0.000231828
BSU_01210	rplV	0.0872443	0.563406	0.549035	0.107615	0.910094	0.0903691	-1.03149	7.91148e-10	-0.665816	0.000533065	0.114362	0.815046	-2.41894	0.00102866
BSU_01220	rpsC	0.0920506	0.556455	0.559104	0.109393	0.966459	0.0681548	-0.806582	0.0123431	-0.462623	0.0989289	-0.0622323	0.896251	-2.67091	0.00019505
BSU_01230	rplP	0.0855386	0.567522	0.529126	0.127415	0.946959	0.0748635	-0.83927	0.00672019	-0.519501	0.0443322	-0.0147364	0.975483	-2.4387	0.000857643
BSU_01240	rpmC	0.0799101	0.568068	0.458497	0.171712	0.817278	0.128149	-0.949303	0.000541988	-0.649794	0.001266	0.148625	0.761064	-2.18416	0.00584672
BSU_01250	rpsQ	0.0836633	0.541829	0.475944	0.159234	0.855828	0.111074	-0.892344	0.00602498	-0.577015	0.0259293	0.14458	0.766011	-2.26149	0.00580795
BSU_01260	rplN	0.0819397	0.5579	0.464637	0.172714	0.803672	0.1343	-0.937046	0.00096601	-0.57815	0.0237338	0.0292474	0.951367	-2.16817	0.00738287
BSU_01270	rplX	0.0782837	0.566477	0.41438	0.216788	0.709118	0.186881	-1.09135	6.47685e-07	-0.735461	7.33344e-05	0.176395	0.718287	-1.87024	0.0211728
BSU_01280	rplE	0.086101	0.551497	0.45972	0.185365	0.847096	0.110818	-0.774369	0.0276728	-0.453627	0.109673	-0.103659	0.825884	-2.20906	0.00482434
BSU_01290	rpsN	0.0835232	0.558588	0.429315	0.214531	0.77294	0.147061	-0.816372	0.00711088	-0.520337	0.0504652	0.0442681	0.926209	-1.92774	0.0140763
BSU_01300	rpsH	0.0690735	0.620938	0.375987	0.271907	0.643953	0.229102	-0.896162	0.00105392	-0.555018	0.0277799	0.0875764	0.854879	-1.68967	0.0365585
BSU_01310	rplF	0.063799	0.647832	0.351588	0.304303	0.537119	0.316521	-0.901072	0.00140091	-0.582666	0.0123231	0.170607	0.723905	-1.53186	0.0631519
BSU_01320	rplR	0.0700043	0.635398	0.376084	0.288852	0.663848	0.208984	-0.76682	0.0212473	-0.509954	0.0651146	-0.0387377	0.933762	-1.68318	0.0285386
BSU_01330	rpsE	0.0560484	0.701811	0.328013	0.352615	0.549999	0.299819	-0.788273	0.0189504	-0.51426	0.065235	0.0624004	0.89512	-1.48321	0.0612161
BSU_01340	rpmD	0.0684458	0.65193	0.36043	0.320042	0.587906	0.259475	-0.833659	0.0209011	-0.445587	0.120439	-0.134263	0.77451	-1.67969	0.022207
BSU_01350	rplO	0.0585675	0.716005	0.301341	0.409727	0.470193	0.365086	-0.725266	0.0254124	-0.493154	0.0747646	0.0759835	0.870877	-1.28881	0.0757568
BSU_01360	secY	0.0630285	0.710319	0.31054	0.402294	0.482668	0.343607	-0.581893	0.0641079	-0.418189	0.120293	0.141198	0.759428	-1.22512	0.0741868
BSU_01370	adk	0.0795887	0.639213	0.385726	0.291931	0.588074	0.253136	-0.687243	0.0245364	-0.502811	0.0584744	0.0638642	0.890604	-1.63177	0.0167869
BSU_01380	map	0.0738735	0.653314	0.374474	0.301532	0.624742	0.227039	-0.669506	0.0271565	-0.484518	0.0643901	0.134345	0.772721	-1.56815	0.0239615
BSU_01389	ybzG	0.0660075	0.678375	0.352614	0.325842	0.572546	0.275249	-0.704984	0.0137114	-0.531365	0.0320277	0.143467	0.759465	-1.50468	0.0326344
BSU_01390	infA	0.0696999	0.656674	0.344203	0.336194	0.553209	0.294081	-0.780706	0.00467467	-0.51101	0.0414803	0.212445	0.655235	-1.45587	0.0444432
BSU_01400	rpmJ	0.0863258	0.620793	0.384212	0.305702	0.588046	0.238467	-0.827625	0.00331775	-0.588566	0.0134186	0.144082	0.757198	-1.43239	0.0167863
BSU_01410	rpsM	0.0782196	0.657155	0.336645	0.367827	0.502558	0.318289	-0.691322	0.00895077	-0.525942	0.0356934	0.152393	0.743207	-1.2161	0.0523992
BSU_01420	rpsK	0.0674345	0.710597	0.321915	0.393913	0.462238	0.348889	-0.625852	0.0227045	-0.480054	0.0589776	0.104546	0.818723	-1.19481	0.0542504
BSU_01430	rpoA	0.045218	0.802861	0.278466	0.460182	0.398141	0.423238	-0.558921	0.0467128	-0.419546	0.101785	0.191979	0.677095	-0.968842	0.126886
BSU_01440	rplQ	0.0548339	0.7668	0.244868	0.518443	0.365881	0.455107	-0.624387	0.0351374	-0.456426	0.0902702	0.14606	0.752162	-0.878283	0.155737
BSU_01450	ybxA	0.100516	0.663168	0.573083	0.133151	0.571513	0.227997	-0.324677	0.166393	-0.31721	0.150179	0.219888	0.595859	-1.63704	1.18475e-05
BSU_01460	ybaE	0.0971024	0.673932	0.495708	0.193282	0.501401	0.261091	-0.420413	0.0929328	-0.362806	0.0927603	0.0288774	0.944742	-1.46559	6.77169e-05
BSU_01470	ybaF	0.136536	0.549969	0.426953	0.265487	0.423615	0.353271	-0.295349	0.281333	-0.301028	0.230995	0.268797	0.537573	-1.2466	0.00344982
BSU_01480	truA	0.107224	0.633348	0.597283	0.120263	0.703589	0.135049	-0.221251	0.265705	-0.309629	0.105903	0.644257	0.142449	-1.75997	2.86623e-07
BSU_01490	rplM	0.00613877	0.978782	0.35241	0.354322	0.317793	0.474368	-0.255321	0.11966	-0.293138	0.0803291	0.159935	0.710902	-1.10083	0.000884179
BSU_01500	rpsI	0.0194678	0.932633	0.32291	0.392856	0.340794	0.389353	-0.224891	0.291483	-0.233994	0.27904	0.0514739	0.900399	-0.900755	0.00896668
BSU_01510	ybaJ	-0.0279441	0.903303	0.216236	0.536307	0.230764	0.545082	0.172097	0.331901	0.149871	0.422517	-0.260009	0.4979	-0.446552	0.171802
BSU_01520	ybaK	0.137895	0.502211	-0.0110895	0.976904	-0.00669026	0.990045	-0.0600938	0.883041	0.139597	0.590331	0.082738	0.866344	0.291345	0.732132
BSU_01530	cwlD	-0.171282	0.423965	-0.390442	0.309728	-0.382605	0.419745	0.340405	0.392439	0.222286	0.452966	0.238084	0.603426	0.879305	0.137933
BSU_01540	salA	-0.165243	0.472813	-0.0576688	0.868897	-0.0146514	0.968817	0.718074	0.000107109	0.383504	0.057478	0.49662	0.180049	0.0196534	0.951881
BSU_01550	gerD	-0.146429	0.525783	-0.135671	0.704787	0.0209701	0.958535	0.357763	0.164366	0.103692	0.66204	-0.0985018	0.80672	0.309584	0.427773
BSU_01560	kbaA	-0.104258	0.648184	-0.213325	0.549789	0.0449521	0.913018	0.51526	0.014605	0.207426	0.323528	0.062572	0.867867	0.683273	0.0536988
BSU_01570	pdaB	-0.159986	0.486714	-0.278869	0.447724	-0.248101	0.547193	0.329606	0.120114	0.132227	0.53855	-0.045776	0.902648	0.990753	0.00374996
BSU_01580	ybaR	0.0923143	0.688961	0.214894	0.5681	0.580214	0.180245	0.0901594	0.652921	0.0164904	0.938787	0.403216	0.279905	-1.17642	0.00062272
BSU_01590	ybaS	0.0144047	0.949393	-0.0607006	0.869861	-0.162721	0.711725	0.274486	0.332694	0.0970361	0.711242	0.26027	0.50395	0.677151	0.117172
BSU_01600	ybbA	-0.07015	0.760761	0.253565	0.494822	0.0657846	0.868668	-0.0437658	0.802382	-0.287375	0.110896	-0.603656	0.0961857	-2.52926	9.88565e-14
BSU_01610	feuC	-0.0620002	0.787942	0.281938	0.443706	0.249445	0.516085	0.147037	0.368482	-0.110474	0.516311	-0.508618	0.188565	-2.72449	1.4128e-16
BSU_01620	feuB	-0.00629953	0.977141	0.0700494	0.852105	-0.325125	0.460667	0.126756	0.501108	-0.196108	0.249189	-0.392601	0.34045	-1.655	0.000384969
BSU_01630	feuA	-0.0594767	0.788688	0.0197768	0.957881	-0.421765	0.329474	0.16361	0.525605	-0.230019	0.328584	-0.424603	0.324646	-1.76807	0.000164159
BSU_01640	btr	-0.0963391	0.674516	-0.0733273	0.845912	-0.554977	0.184582	0.555048	0.0498936	0.216457	0.385758	0.292452	0.455987	0.330816	0.38162
BSU_01650	ybbC	-0.00587105	0.976513	-0.350131	0.362199	-0.659026	0.17873	0.350735	0.259846	0.167753	0.528669	-0.0373671	0.928493	1.69375	0.00140214
BSU_01660	nagZ	0.00318522	0.98754	-0.274192	0.475321	-0.723134	0.137315	0.396169	0.178211	-0.00705894	0.978104	-0.0485176	0.907712	1.58462	0.00335858
BSU_01670	amiE	0.0326398	0.876527	-0.29799	0.438258	-0.663117	0.167287	0.481997	0.14827	0.30371	0.244623	0.222672	0.614761	1.78258	0.000714478
BSU_01680	murP	-0.0134728	0.946907	-0.264015	0.492232	-0.631863	0.186095	0.412809	0.173158	-0.00461951	0.985537	0.207141	0.655711	1.35712	0.0166365
BSU_01690	murR	0.0353324	0.867351	-0.0815299	0.83112	-0.382439	0.413934	0.488266	0.0965939	0.130674	0.598252	0.228873	0.587808	0.428703	0.444918
BSU_01700	murQ	0.0193792	0.925842	-0.0439731	0.90875	-0.256817	0.590991	0.552385	0.0513436	0.209481	0.395245	0.427178	0.321624	0.157115	0.789076
BSU_01710	ybbJ	-0.0253293	0.907395	-0.117919	0.7574	-0.439601	0.35525	0.282468	0.319564	0.031356	0.907177	0.169392	0.658888	0.303807	0.577722
BSU_01720	ybbK	-0.0261814	0.907389	-0.133857	0.721195	-0.217518	0.619083	0.417594	0.142873	0.253347	0.366395	0.32618	0.439727	0.677882	0.173221
BSU_01730	sigW	-0.180964	0.427274	-0.122197	0.747588	-0.251327	0.614732	-0.0183912	0.961288	-0.0722425	0.808099	-0.35083	0.424619	0.380353	0.507654
BSU_01740	rsiW	-0.176845	0.44047	-0.0951252	0.803061	-0.29175	0.559474	0.00848913	0.982085	-0.0659355	0.824703	-0.351381	0.431113	0.584282	0.310481
BSU_01750	cdaA	0.0449776	0.845213	0.0809648	0.818015	0.174551	0.653931	0.231752	0.302786	0.169315	0.431659	0.265481	0.42875	0.197789	0.56398
BSU_01760	cdaR	0.00281778	0.990216	0.166945	0.643369	0.324574	0.429412	0.110543	0.588198	0.0472925	0.819591	0.236754	0.483143	-0.229311	0.480145
BSU_01770	glmM	0.0440732	0.848364	0.404084	0.288563	0.753139	0.091468	0.115016	0.473276	0.0565716	0.73897	0.049015	0.878814	-1.12021	0.00158769
BSU_01780	glmS	0.0874385	0.66543	-0.00733093	0.984568	0.0206303	0.965722	-0.0759382	0.704899	-0.18029	0.300363	0.384677	0.253571	-0.465456	0.37798
BSU_01800	alkA	-0.0677469	0.768514	-0.138138	0.705124	-0.369438	0.357249	0.258354	0.351159	0.113929	0.665806	0.473404	0.206616	1.39205	0.000496435
BSU_01810	adaA	0.00430374	0.984052	-0.0601715	0.874893	-0.331012	0.489703	0.102077	0.787256	0.0503361	0.865583	0.113153	0.795763	0.616295	0.293888
BSU_01820	adaB	0.0477516	0.813749	-0.0607789	0.873319	-0.153538	0.758123	0.406957	0.312719	0.455839	0.123352	0.708943	0.127267	1.35633	0.0544135
BSU_01830	ndhF	-0.123134	0.588262	-0.506873	0.179718	-0.183306	0.69269	0.386825	0.297809	0.00749576	0.979884	0.34547	0.377213	0.202021	0.676181
BSU_01845	ybcC	0.0375779	0.870099	-0.087874	0.814114	-0.424155	0.325434	0.824194	0.0104311	-0.131336	0.653013	0.731174	0.0565265	0.0656456	0.886416
BSU_01860	ybcF	0.128907	0.555479	0.004234	0.991198	-0.467521	0.354724	0.471156	0.22882	0.0489855	0.865101	0.438513	0.332451	0.130328	0.841281
BSU_01870	ybcH	0.0607112	0.761381	0.119503	0.755469	-0.187525	0.71984	0.440832	0.291867	0.333472	0.216899	0.925092	0.053792	0.776625	0.330842
BSU_01880	ybcI	0.0136129	0.951729	-0.322052	0.396326	-0.423634	0.360585	0.577839	0.125987	0.139883	0.638466	0.473994	0.296217	0.649122	0.248853
BSU_01889	ybzH	0.0475129	0.836824	-0.339506	0.353461	-0.427775	0.347496	-0.270605	0.328855	-0.138737	0.593106	-0.317408	0.394632	1.15697	0.00212882
BSU_01890	ybcL	-0.0175655	0.936868	-0.0244578	0.947319	-0.272904	0.533367	0.446613	0.169348	0.433858	0.120411	0.410862	0.345163	0.7886	0.093671
BSU_01900	ybcM	-0.0675492	0.650955	-0.318995	0.314732	-0.463208	0.371574	-0.019223	0.958745	-0.189811	0.24906	0.37626	0.43852	0.197605	0.843239
BSU_01910	skfA	0.109951	0.633492	-0.158037	0.665993	-0.611298	0.150496	-0.393805	0.248864	-0.209	0.469823	-0.858188	0.0406716	3.39406	1.35924e-13
BSU_01920	skfB	0.0424281	0.836582	-0.078459	0.836244	-0.190983	0.69056	-0.997636	0.00725567	-0.288324	0.330365	-1.42873	0.000850568	1.76104	0.00321696
BSU_01935	skfC	-0.00297728	0.989174	-0.167423	0.655656	-0.249392	0.587365	-0.781267	0.0242722	-0.217016	0.460531	-1.01471	0.0143884	1.34311	0.0156249
BSU_01950	skfE	-0.0358498	0.876525	-0.116886	0.746739	-0.304071	0.45458	-0.529757	0.0142746	-0.214036	0.323123	-0.888696	0.0100096	1.41005	9.67948e-05
BSU_01960	skfF	0.00330755	0.988555	-0.033453	0.925734	-0.270625	0.510847	-0.521316	0.0384967	-0.162225	0.514841	-0.953749	0.00625326	1.44447	3.52691e-05
BSU_01970	skfG	0.0491115	0.831416	0.0462274	0.900335	-0.1053	0.808368	-0.234126	0.522799	-0.118002	0.689885	-0.869334	0.0555906	1.54551	0.00116549
BSU_01980	skfH	-0.0400787	0.862046	-0.180201	0.620688	-0.203713	0.632719	-0.486873	0.0949563	-0.24603	0.351431	-1.18975	0.0033242	1.46563	0.000342781
BSU_01990	ybdG	-0.143257	0.533809	0.2074	0.56783	-0.149682	0.725241	-0.240982	0.396264	-0.275148	0.295233	-0.63572	0.101548	-0.1557	0.707618
BSU_02000	ybdJ	-0.0242409	0.916275	-0.149754	0.679912	-0.113855	0.777433	-0.32294	0.296176	-0.179314	0.513161	-0.235139	0.549664	0.446862	0.298091
BSU_02010	ybdK	0.0136615	0.95268	-0.108068	0.766875	-0.182336	0.6597	-0.147354	0.613858	0.183783	0.479448	0.110155	0.768183	0.747004	0.0772758
BSU_02019	ybzI	-0.0344132	0.881469	-0.0942599	0.798616	-0.288254	0.470209	-0.0198306	0.935218	0.105844	0.654675	0.239745	0.517503	1.18659	0.000927418
BSU_02030	prkD	-0.0154457	0.946485	-0.180174	0.632412	-0.211167	0.629201	0.480593	0.080277	0.159642	0.539772	0.217699	0.561986	1.20193	0.00514644
BSU_02040	ybdN	0.0698811	0.761332	-0.0147024	0.967629	-0.0602254	0.885952	0.121296	0.525539	0.0187359	0.92821	-0.508425	0.243099	1.34318	2.97105e-05
BSU_02050	ybdO	0.090882	0.683665	-0.0804455	0.825379	0.0756797	0.868257	-0.685428	0.00672851	-0.313406	0.191006	-1.10967	0.00657511	1.44009	0.000408905
BSU_02060	ybxG	0.0977815	0.670965	-0.174129	0.628467	-0.00177225	0.996795	0.172104	0.45397	0.112635	0.614669	-0.0434867	0.908051	0.882827	0.0281931
BSU_02070	csgA	0.0475798	0.743013	-0.0327345	0.919858	-0.00217426	0.996647	-0.129188	0.644316	-0.10386	0.352386	-0.146996	0.728359	0.429247	0.695842
BSU_02080	ybxH	0.0408396	0.730838	0.518496	0.130687	0.0344427	0.941957	-0.292784	0.312888	0.042787	0.823699	-0.256911	0.554064	-0.52176	0.647779
BSU_02090	ybxI	-0.0241733	0.911369	-0.0598475	0.875576	-0.365622	0.422443	-0.169777	0.529129	-0.0484197	0.852832	-0.497659	0.230269	0.652653	0.219289
BSU_02100	cypC	-0.0330882	0.878275	-0.210954	0.582641	-0.0876285	0.859988	0.315753	0.345234	0.133963	0.472165	0.26467	0.589059	-0.358352	0.660887
BSU_02110	ybyB	-0.0424761	0.828288	-0.422108	0.271558	-0.443607	0.395841	0.189734	0.524408	0.0711033	0.650596	0.10866	0.82466	-0.540362	0.558419
BSU_02120	ybeC	0.0072418	0.971275	0.0004578	0.999038	-0.107277	0.81336	0.650169	0.000197435	0.301153	0.0839389	0.651348	0.0594279	0.264714	0.608617
BSU_02130	glpQ	0.0610403	0.791329	0.336504	0.355437	0.519878	0.226225	-0.0189603	0.936414	-0.109776	0.590961	-0.94989	0.0427101	-3.88409	5.18412e-29
BSU_02140	glpT	0.0900296	0.69424	0.526353	0.161829	0.477121	0.323961	0.0648545	0.816396	-0.0816458	0.736563	-0.755295	0.114048	-4.52872	6.04843e-33
BSU_02150	ybeF	-0.0264769	0.875031	0.189435	0.608489	-0.0163576	0.975726	0.349539	0.380198	0.169701	0.457232	-0.0878917	0.84563	0.680852	0.48953
BSU_02160	ybfA	0.296105	0.177976	-0.11545	0.748485	0.234907	0.611043	0.582961	0.0191051	0.295245	0.232644	0.73057	0.0827747	0.362022	0.351306
BSU_02170	ybfB	0.191417	0.403392	-0.14573	0.683997	0.193943	0.67774	0.389163	0.0809813	0.221077	0.337112	0.473922	0.2374	0.256743	0.497959
BSU_02180	ybfE	0.0369333	0.861198	0.141686	0.712291	0.207525	0.668955	0.44095	0.199892	0.0423867	0.875192	0.343466	0.42027	-0.807194	0.104512
BSU_02190	ybfF	0.0546617	0.811738	-0.00488619	0.989275	0.31671	0.451484	0.395715	0.0927901	0.110941	0.637504	0.280398	0.451651	-1.02927	0.00942337
BSU_02200	ybfG	0.00089304	0.996912	-0.0328574	0.926283	-1.10595	0.0045973	0.638436	0.0040811	0.190952	0.42295	0.359001	0.319685	-3.67811	2.63341e-25
BSU_02210	ybfH	-0.0315569	0.891258	-0.189391	0.600335	-0.0593554	0.88311	0.341331	0.192182	0.0452881	0.866731	-0.0398456	0.914262	0.388483	0.319765
BSU_02220	ybfI	0.056128	0.806726	-0.00911858	0.98003	0.168719	0.697875	0.298489	0.339693	0.205525	0.464112	0.325206	0.405131	0.602459	0.177912
BSU_02230	purT	0.126962	0.575015	0.586252	0.126497	0.9447	0.0462224	0.403718	0.042056	0.275192	0.154357	0.236241	0.487653	-2.41045	3.48049e-09
BSU_02240	mpr	0.0578223	0.792801	-0.107109	0.779165	-0.315776	0.4942	0.438642	0.0401012	0.256292	0.180798	0.257078	0.542025	1.66876	0.000958447
BSU_02250	ybfJ	0.0525088	0.809736	-0.14358	0.708069	-0.254046	0.600316	0.253153	0.290333	0.178773	0.447721	0.0600595	0.886555	1.96681	0.00015361
BSU_02260	ybfK	0.00661074	0.977046	-0.0397675	0.911673	0.28326	0.467769	-0.146076	0.455216	-0.18381	0.337298	-0.339011	0.309112	-0.131833	0.716615
BSU_02270	pssA	0.07087	0.758724	-0.0857589	0.80693	0.306497	0.422626	0.0802912	0.681422	-0.00507362	0.981575	0.34666	0.297562	-0.253457	0.45842
BSU_02280	ybfM	-0.114816	0.618808	-0.10901	0.761643	0.190623	0.630883	-0.00698325	0.977182	-0.0744191	0.74967	0.311229	0.375559	0.0135514	0.972711
BSU_02290	psd	-0.0724319	0.753238	-0.0140887	0.968068	0.291862	0.456897	0.0369058	0.862509	-0.0305209	0.889585	0.254402	0.453612	-0.110903	0.758843
BSU_02300	ybfN	0.0961921	0.665126	0.0241868	0.949622	0.237143	0.627075	-0.121651	0.757315	-0.0846891	0.776122	0.0584703	0.896448	-0.502933	0.352175
BSU_02310	ybfO	-0.268937	0.243505	0.0912435	0.809994	-0.397737	0.443955	-0.306661	0.456332	-0.137646	0.579688	-1.02747	0.0271561	0.858332	0.160996
BSU_02320	ybfP	-0.14515	0.510089	-0.242012	0.528746	-0.231184	0.648761	-0.246498	0.533658	-0.099216	0.738845	-0.63813	0.150914	0.339567	0.591641
BSU_02330	ybfQ	-0.0637256	0.782478	-0.0397433	0.913317	-0.154367	0.707805	0.252404	0.30609	0.131651	0.582955	0.209402	0.572288	0.417229	0.28688
BSU_02340	gltP	-0.0853626	0.664445	-0.176342	0.643085	-0.873269	0.0738338	0.164462	0.538798	0.11596	0.67981	-0.626362	0.178517	1.94484	6.68477e-05
BSU_02350	gamP	0.0309543	0.859435	-0.0432965	0.909675	0.202391	0.687211	0.724658	0.0122564	0.363653	0.222046	-0.754017	0.0550193	-2.65718	7.07335e-05
BSU_02360	gamA	0.0366731	0.841691	-0.0133212	0.972321	0.12659	0.796184	0.738604	0.0215125	0.320619	0.281025	-0.533978	0.191476	-2.37241	0.000234201
BSU_02370	gamR	-0.0428255	0.852689	0.15857	0.664988	0.317864	0.421986	0.402476	0.186264	0.130665	0.588593	0.0622285	0.86314	-0.591634	0.119365
BSU_02380	ybgB	0.0459959	0.836764	-0.0160564	0.966408	0.144435	0.758086	0.70834	0.0347065	0.415514	0.160439	0.18886	0.664323	-0.0587395	0.916626
BSU_02390	ybgE	0.271697	0.221051	0.0705406	0.848146	0.0887568	0.836318	0.234971	0.359069	0.134305	0.58507	0.0747223	0.863326	1.31572	0.00267638
BSU_02400	ybgF	0.129639	0.5739	0.254589	0.480833	0.264796	0.512128	-0.611659	0.00880299	-0.306148	0.162907	0.153047	0.69923	0.48837	0.170313
BSU_02410	ybgG	0.134966	0.553229	0.278582	0.457361	0.465262	0.282849	0.0558235	0.810101	0.136018	0.557411	-0.00981438	0.978183	-0.578367	0.121897
BSU_02420	glnT	0.0604686	0.764477	-0.0566073	0.882488	-0.159461	0.751826	0.242118	0.535781	0.170414	0.565146	0.0796687	0.860201	0.170953	0.796904
BSU_02430	glsA	0.102863	0.596358	0.0979354	0.793011	-0.0230632	0.965283	0.35474	0.39577	0.011606	0.965053	-0.151427	0.756213	-0.295756	0.69829
BSU_02440	glnK	-0.0394107	0.852103	-0.0884407	0.816151	-0.435103	0.316519	0.206839	0.424595	0.088087	0.721405	0.45852	0.23584	0.977612	0.0351908
BSU_02450	glnL	-0.00968954	0.963822	-0.147943	0.697331	-0.260451	0.559548	0.285143	0.235304	0.139224	0.560359	0.317207	0.393243	0.528378	0.283428
BSU_02460	ycbC	0.0403153	0.857617	0.0706744	0.852962	-0.155376	0.736404	0.158766	0.674034	0.456137	0.125607	0.394738	0.386787	1.37601	0.00936713
BSU_02470	ycbD	-0.033981	0.875305	-0.047304	0.900685	-0.187751	0.689466	0.0741157	0.821452	0.109502	0.705384	0.115235	0.786004	1.17273	0.0264429
BSU_02480	ycbE	-0.0427493	0.833864	-0.278396	0.459006	-0.195564	0.677201	0.337113	0.304965	0.0842859	0.771993	0.0175175	0.968424	1.03387	0.048852
BSU_02490	ycbF	0.0312933	0.876067	-0.104875	0.783822	-0.308643	0.501546	0.421302	0.199055	0.246294	0.367759	0.12895	0.78728	1.50249	0.00357879
BSU_02500	ycbG	-0.101924	0.6588	-0.157672	0.654286	-0.278981	0.463565	-0.369569	0.129294	-0.078563	0.721046	-0.27924	0.415957	0.827652	0.0182608
BSU_02510	ycbH	-0.0598646	0.764772	-0.214552	0.574661	-0.577009	0.210302	-0.243586	0.313737	-0.13068	0.592583	-0.456719	0.255088	1.77524	0.000259912
BSU_02520	ycbJ	-0.0252992	0.910165	-0.00998502	0.978211	-0.0645037	0.876173	-0.207038	0.441693	-0.0087005	0.97194	-0.449267	0.233806	0.871156	0.0473052
BSU_02530	rtpA	-0.0112061	0.958031	0.204517	0.593936	0.201539	0.685513	0.366865	0.376434	0.231172	0.413494	0.441125	0.356299	0.685765	0.341236
BSU_02540	ycbK	0.0213698	0.92606	0.43603	0.238891	0.31026	0.454551	0.0928422	0.763699	0.490358	0.0692687	0.00991973	0.979817	0.281555	0.532498
BSU_02550	ycbL	0.102509	0.656482	-0.0578879	0.874319	0.240188	0.561	0.0444518	0.871928	-0.059838	0.819677	0.105366	0.775807	-0.308542	0.458682
BSU_02560	ycbM	0.149258	0.513558	0.302193	0.417843	0.431213	0.304923	0.144575	0.584344	0.126595	0.612476	-0.109416	0.765901	-0.835247	0.0554435
BSU_02570	ycbN	-0.0174964	0.938923	0.118922	0.753792	0.314491	0.436849	0.0702402	0.765756	-0.0106492	0.964153	0.0123816	0.971806	-0.485457	0.201099
BSU_02580	ycbO	0.0563951	0.80423	0.134118	0.725804	0.180164	0.67765	0.146097	0.618832	-0.0711993	0.780327	-0.0430467	0.911217	-0.346949	0.434124
BSU_02590	ycbP	-0.00294466	0.989768	-0.0767873	0.840289	-0.213818	0.663912	0.293489	0.416881	0.0885786	0.678843	0.309312	0.518416	-0.24804	0.723316
BSU_02600	cwlJ	-0.0330082	0.878943	-0.0710671	0.85244	-0.711396	0.148126	-0.41618	0.273346	-0.251299	0.398753	-0.757723	0.0912159	1.04275	0.0643916
BSU_02610	ycbR	-0.0042304	0.985331	-0.0801962	0.826362	-0.241833	0.549188	-0.0714034	0.806592	0.204485	0.408591	0.230808	0.54582	0.759732	0.0601827
BSU_02619	yczK	-0.0458815	0.672657	-0.219385	0.40132	-0.170105	0.72134	-0.0207193	0.939497	0.0388587	0.763784	0.464741	0.291621	0.903003	0.452881
BSU_02620	phoD	-0.0586547	0.7858	-0.151322	0.693253	-0.0756893	0.877917	0.44921	0.258163	-0.0502723	0.864516	0.395292	0.379478	0.473425	0.456647
BSU_02630	tatAD	0.0871397	0.630741	-0.016138	0.965262	0.0598087	0.911053	0.0357095	0.929386	0.255835	0.325629	0.0309808	0.949499	0.43049	0.632121
BSU_02640	tatCD	-0.0204868	0.925724	-0.155673	0.685333	-0.457051	0.325843	0.241837	0.285477	0.217345	0.335941	-0.0635422	0.867065	1.5618	0.000831678
BSU_02650	pcp	-0.0377537	0.858838	-0.194921	0.61167	-0.544194	0.250331	0.102481	0.655233	0.0998397	0.657881	-0.113345	0.778666	1.41977	0.00554644
BSU_02660	ycbU	0.00342034	0.987952	-0.174231	0.638967	-0.394446	0.356066	0.139833	0.57805	0.0183686	0.939734	0.169796	0.666965	0.981391	0.0213337
BSU_02670	lmrB	-0.0105719	0.963428	0.110104	0.756327	0.0691883	0.856001	-0.399539	0.196965	-0.224822	0.424521	-0.115396	0.782218	0.561468	0.188631
BSU_02680	lmrA	0.0304786	0.894644	-0.00775845	0.983139	-0.107141	0.790671	-0.436239	0.146237	0.0344308	0.894685	0.0714547	0.863552	1.06812	0.0124439
BSU_02690	ansZ	-0.0144792	0.949149	-0.0545679	0.88445	-0.226204	0.615886	0.0338091	0.929967	0.0317827	0.915009	-0.0439972	0.922547	-0.270692	0.641461
BSU_02700	lip	0.0623653	0.779717	0.398821	0.29948	0.770356	0.0936016	-1.36307	7.13468e-10	-0.935046	1.07131e-05	-1.14253	0.00965592	-2.55997	4.75874e-12
BSU_02710	yczC	0.0135489	0.950709	-0.0526293	0.890906	-0.109699	0.819407	-1.17194	7.29265e-05	-0.70721	0.011954	-1.04094	0.00856421	-2.14596	7.00171e-06
BSU_02720	yccF	-0.000640182	0.997786	-0.0485032	0.893502	0.151245	0.707371	-0.193208	0.429189	-0.152023	0.495867	0.0542607	0.881994	-0.913691	0.0154614
BSU_02730	natK	0.0301763	0.895716	0.117702	0.747968	0.394497	0.341062	0.240773	0.281025	-0.00110342	0.996096	-0.0299091	0.932466	-0.947904	0.0144857
BSU_02740	natR	0.0102559	0.963647	-0.166065	0.651857	-0.138088	0.746753	0.151598	0.537838	0.0944662	0.682994	-0.135951	0.722138	-0.0688421	0.875148
BSU_02750	natA	0.0657093	0.761417	0.479649	0.211275	1.00591	0.0200578	-0.651317	0.0177672	-0.316804	0.233644	-0.774609	0.0380166	-0.431894	0.282475
BSU_02760	natB	0.082856	0.714247	0.517813	0.177722	0.779237	0.0678517	-0.664607	0.0129037	-0.402271	0.130944	-0.834926	0.0233778	-0.424028	0.326317
BSU_02770	yccK	0.0655538	0.775999	0.216976	0.539559	0.143917	0.706108	0.305444	0.129997	0.0584558	0.779609	-0.118584	0.762264	0.186611	0.579732
BSU_02780	ycdA	-0.0218949	0.915617	-0.0879233	0.813416	-0.681237	0.13835	-0.893634	2.54408e-05	-0.718266	0.000646475	-1.22155	0.00208755	-0.166998	0.72452
BSU_02790	ycdB	-0.00217374	0.992485	0.201704	0.578821	0.127191	0.746302	-0.164721	0.442052	-0.282092	0.187775	-0.541203	0.122793	-0.511739	0.148677
BSU_02800	ycdC	-0.0416426	0.856498	-0.152174	0.672617	-0.245963	0.537886	0.0613936	0.795763	-0.117639	0.632733	0.0408085	0.915658	0.107851	0.780099
BSU_02810	cwlK	-0.03032	0.894272	-0.23856	0.527048	-0.143583	0.741289	-0.00352711	0.990496	0.0578961	0.829031	-0.0607118	0.874015	0.211448	0.649912
BSU_02820	rapJ	0.000368793	0.998725	-0.17773	0.624047	-0.323355	0.442228	0.210661	0.282287	0.123159	0.561118	-0.0100095	0.978129	1.03988	0.00217982
BSU_02830	ycdF	-0.0419239	0.833791	-0.0370233	0.921444	0.0623033	0.907255	0.305066	0.350213	0.0846866	0.628865	0.456128	0.352843	-1.00158	0.254103
BSU_02840	ycdG	0.0153492	0.940138	0.144944	0.706057	0.201491	0.693699	0.265254	0.431295	0.088759	0.640879	0.230122	0.636348	-1.51339	0.0548023
BSU_02850	znuA	-0.0887783	0.700109	-0.218775	0.564551	-0.75514	0.0702135	-0.251925	0.235599	-0.0502702	0.812554	-0.153712	0.65275	1.79941	1.67901e-07
BSU_02860	znuC	-0.00798262	0.971733	-0.0921122	0.805963	-0.134574	0.754281	-0.187996	0.55404	-0.196918	0.44411	-0.0138511	0.97388	0.0701947	0.877858
BSU_02870	znuB	0.0180265	0.937381	-0.0705799	0.846997	-0.404856	0.322612	-0.428033	0.109791	-0.357184	0.11463	-0.207061	0.598897	0.220187	0.557819
BSU_02880	yceB	-0.123507	0.58769	-0.121438	0.74675	-0.190362	0.637333	0.525833	0.0950505	0.343612	0.226154	0.767647	0.0623448	1.12066	0.0179677
BSU_02890	yceC	-0.153834	0.461855	-0.287813	0.453187	-0.207381	0.682054	0.320858	0.320887	0.0881696	0.75765	0.105146	0.791075	0.219109	0.719125
BSU_02900	yceD	-0.198061	0.371215	-0.177587	0.64263	-0.246291	0.618698	0.314708	0.332164	0.0667947	0.814074	0.0917573	0.819168	0.552788	0.317554
BSU_02910	yceE	-0.211967	0.358202	0.0058496	0.987842	-0.0873897	0.862204	0.270602	0.456102	0.0887026	0.764267	0.06049	0.891462	0.574122	0.283673
BSU_02920	yceF	-0.184391	0.42377	0.000866605	0.998197	-0.100601	0.839757	0.31009	0.37935	0.115641	0.692378	0.115719	0.78629	0.717906	0.169859
BSU_02930	yceG	-0.134737	0.534989	-0.00544119	0.988702	-0.133951	0.787721	0.10283	0.724151	-0.0333264	0.901329	0.0157513	0.966766	0.75244	0.164616
BSU_02940	yceH	-0.167065	0.459686	0.111632	0.771321	-0.113945	0.815088	0.0576837	0.849742	-0.0236505	0.931206	-1.21483e-05	0.999975	0.773876	0.122386
BSU_02950	niaP	-0.0541622	0.81195	0.124796	0.741301	0.132931	0.78007	0.0867787	0.802317	0.0630861	0.824019	0.170077	0.676877	-0.627154	0.237831
BSU_02960	yceJ	-0.00786701	0.964512	-0.0395332	0.91712	0.00862324	0.986912	-0.17497	0.664051	0.00021983	0.999409	0.164744	0.734548	-0.345664	0.639642
BSU_02970	yceK	0.069507	0.762627	-0.107884	0.766825	-0.0984173	0.80523	-0.358757	0.149337	-0.105725	0.665302	-0.189509	0.629522	0.616163	0.103384
BSU_02980	opuAA	0.0979296	0.660836	0.731087	0.0561052	1.25218	0.0162338	-0.120545	0.499306	-0.108346	0.522495	0.295035	0.454982	-4.26374	3.81242e-32
BSU_02990	opuAB	0.216236	0.344723	0.714919	0.0582853	1.37858	0.00771904	-0.0801272	0.667748	-0.148967	0.433049	0.319537	0.428009	-4.0427	8.08664e-31
BSU_03000	opuAC	0.223579	0.311715	0.676046	0.073819	1.32953	0.00894784	-0.216903	0.183297	-0.125256	0.453516	0.313147	0.439245	-3.88771	2.40816e-30
BSU_03010	amhX	0.18216	0.429375	-0.501808	0.163321	-0.256716	0.587465	0.912421	0.00489961	0.68501	0.00781032	0.883015	0.0589878	3.98018	6.76113e-26
BSU_03020	ycgA	0.348594	0.116392	-0.155255	0.667451	0.161661	0.72254	0.43706	0.101486	0.252823	0.307033	0.463472	0.29684	1.95729	1.11773e-06
BSU_03030	ycgB	0.0151328	0.946116	-0.183608	0.629911	-0.0292654	0.944808	0.741616	0.0151154	0.509878	0.0663352	0.721879	0.125823	0.681779	0.153691
BSU_03040	amyE	-0.0462433	0.799705	-0.223668	0.560693	-0.563333	0.219308	0.350568	0.170408	0.321702	0.18824	0.0939005	0.84707	0.41433	0.429084
BSU_03050	ldh	0.0154674	0.94054	-0.282349	0.462642	-0.580536	0.23644	0.434286	0.273514	0.0969475	0.741838	0.419384	0.33723	0.101371	0.867299
BSU_03060	lctP	0.0377976	0.862711	-0.0898526	0.813302	-0.475054	0.303216	0.471425	0.194082	0.315363	0.285785	0.605193	0.15488	0.549086	0.321456
BSU_03070	mdr	0.145448	0.528542	0.0181016	0.959865	0.00791842	0.984057	-0.215512	0.425714	-0.134882	0.58391	0.285336	0.488682	-0.0988377	0.812565
BSU_03080	ycgE	-0.134294	0.555692	-0.176163	0.634693	-0.261386	0.549881	0.115457	0.70842	-0.0742748	0.787727	0.226761	0.549787	0.0168319	0.970461
BSU_03090	ycgF	-0.100894	0.661906	-0.0351868	0.922572	0.0480099	0.904617	0.0569354	0.826908	-0.119188	0.635924	0.113142	0.75356	-0.255307	0.512173
BSU_03100	ycgG	0.132557	0.56541	0.171539	0.642434	0.112006	0.785101	-0.0112329	0.967997	-0.035959	0.89041	0.10247	0.788615	-0.391589	0.34723
BSU_03110	ycgH	-0.064272	0.744119	-0.173921	0.647694	0.0173735	0.973115	-0.191301	0.641238	-0.0151977	0.958778	-0.26273	0.580091	0.231256	0.75068
BSU_03120	ycgI	-0.0282045	0.692963	0.0785458	0.726926	0.221445	0.616711	-0.0514107	0.880693	0.0433843	0.839505	-0.310645	0.465316	-1.31521	0.260112
BSU_03130	nadE	0.00836671	0.970957	0.244315	0.514131	0.383602	0.370749	0.493316	0.0337418	0.224122	0.338805	0.207516	0.549421	-1.031	0.00174669
BSU_03140	tmrB	0.0832747	0.701937	0.383353	0.306185	0.665411	0.136187	0.486296	0.130001	0.188192	0.503132	0.215062	0.575085	-0.790515	0.0958707
BSU_03150	aroK	-0.101092	0.659046	-0.143252	0.695513	-0.434232	0.27945	0.327186	0.161571	0.0972804	0.677104	0.342912	0.330603	0.16906	0.659905
BSU_03160	ycgJ	-0.0471937	0.837313	-0.173034	0.642466	0.0230653	0.955805	0.472548	0.165047	0.338817	0.248778	0.570699	0.17902	1.19342	0.0112983
BSU_03170	ycgK	0.0755135	0.742049	0.19566	0.592395	0.0470567	0.912086	0.222818	0.404629	0.130348	0.607339	0.257141	0.490414	0.479821	0.265771
BSU_03180	cah	0.0203259	0.929828	0.367017	0.332327	0.414258	0.358816	0.0263259	0.908562	0.00370002	0.986644	0.167994	0.627295	-0.615139	0.092788
BSU_03190	ycgL	0.0110118	0.959599	0.412643	0.281952	0.613531	0.224995	0.0307616	0.915791	0.104242	0.705148	0.400507	0.341164	-0.632701	0.196213
BSU_03200	putB	0.213226	0.175264	0.71542	0.0331614	1.41115	0.00841386	-0.710163	0.00567302	-0.399961	0.0694851	-1.09781	0.0245279	-0.863536	0.165425
BSU_03210	putC	0.189627	0.226458	0.684093	0.0458083	1.33375	0.0131082	-0.626335	0.00943449	-0.399531	0.0270336	-1.11368	0.0205267	-0.265331	0.685616
BSU_03220	putP	0.107404	0.535038	0.451983	0.223171	0.884741	0.082311	-0.686582	0.00072489	-0.364014	0.0678226	-1.02871	0.00640579	1.24302	0.0519333
BSU_03230	putR	0.0697882	0.761511	0.244997	0.5031	0.0641712	0.885254	0.0618887	0.765689	0.0672086	0.744448	-0.111606	0.768233	0.856061	0.0353277
BSU_03240	ycgQ	0.0491573	0.82834	-0.00134832	0.997091	-0.0237474	0.95563	0.399145	0.0874663	-0.0794494	0.747924	0.664427	0.0577301	-0.0180264	0.968327
BSU_03250	ycgR	-0.0862891	0.707538	-0.142486	0.698238	-0.170211	0.683199	0.295176	0.252382	-0.040346	0.88262	0.572534	0.112948	0.0110566	0.979392
BSU_03260	ycgS	0.0407954	0.859228	-0.215018	0.570057	-0.464735	0.270972	-0.0485043	0.862934	0.05687	0.836862	0.322475	0.380074	1.46993	0.000672019
BSU_03270	ycgT	-0.0277988	0.897189	-0.0993406	0.795526	-0.290802	0.544978	0.446281	0.0207973	0.141099	0.448061	0.180454	0.673815	0.270503	0.583119
BSU_03280	nasF	-0.0446812	0.842052	-0.0951728	0.799602	-0.356654	0.421183	0.311664	0.0849507	0.093565	0.613636	-0.0169795	0.963945	0.448142	0.285407
BSU_03290	nasE	-0.0424672	0.854022	-0.0411434	0.910897	-0.255119	0.543849	0.158418	0.520327	-0.0987034	0.672623	-0.231345	0.521529	0.318277	0.406753
BSU_03300	nasD	-0.081451	0.724058	-0.172358	0.645885	-0.343581	0.452166	0.293826	0.21864	0.0520045	0.81823	-0.268527	0.4502	0.669937	0.088762
BSU_03310	nasC	-0.185372	0.408224	-0.226738	0.548308	-0.475122	0.30152	-0.0691798	0.867783	-0.026313	0.927758	-0.0344736	0.942097	0.677931	0.233903
BSU_03320	nasB	-0.0601185	0.784102	-0.334543	0.382554	-0.95945	0.0406509	0.00920052	0.980862	0.0483119	0.869329	0.0397799	0.928483	0.497746	0.36728
BSU_03330	nasA	0.0723512	0.746016	-0.0848165	0.821061	-0.364293	0.415589	0.26955	0.369276	0.133681	0.626751	0.330092	0.387992	-0.0557869	0.906951
BSU_03340	folE2	-0.0710815	0.748764	-0.183839	0.62979	-0.818278	0.0973398	-0.10046	0.795904	-0.023215	0.917667	0.0221001	0.963777	2.91234	4.56535e-05
BSU_03350	yciB	-0.108926	0.604285	-0.345413	0.367858	-0.721758	0.166458	-0.0558297	0.883193	0.0766104	0.708858	-0.328139	0.473794	2.0225	0.0119653
BSU_03359	yczL	-0.0204224	0.887437	-0.33816	0.259622	-0.562729	0.240457	0.044078	0.84741	0.00704878	0.939027	0.0696358	0.828673	1.51657	0.201138
BSU_03360	yciC	-0.100655	0.647172	-0.23793	0.533275	-0.647215	0.196923	-0.150233	0.717903	-0.194565	0.488545	-0.241789	0.607545	1.44512	0.0189206
BSU_03370	yckA	0.0827842	0.712977	0.147012	0.690158	-0.0351862	0.93407	0.122259	0.681613	-0.0422701	0.85442	-0.147199	0.676798	-1.48384	0.000516165
BSU_03380	yckB	-0.0156452	0.945545	-0.0697266	0.847153	-0.156535	0.701773	0.150138	0.485226	-0.169283	0.436718	-0.144184	0.674663	-1.23325	0.00140164
BSU_03390	yckC	-0.0754875	0.743642	-0.113371	0.755103	-0.163043	0.700917	0.107027	0.76407	0.0688083	0.813552	-0.0639614	0.8761	0.253804	0.565304
BSU_03400	yckD	0.0721762	0.735235	0.225174	0.552072	-0.233729	0.631538	-0.0531849	0.898696	0.052998	0.849782	-0.178128	0.714249	1.33031	0.0365787
BSU_03410	yckE	-0.0157301	0.945591	-0.142383	0.686948	-0.40953	0.299501	-0.403922	0.0972821	-0.240463	0.303452	-0.220802	0.534579	0.77385	0.0288523
BSU_03420	nin	-0.0341167	0.882411	-0.0240312	0.945729	-0.477801	0.216322	-0.365816	0.144949	-0.094509	0.696754	-0.344058	0.337817	0.546332	0.14311
BSU_03430	nucA	-0.0794454	0.723966	0.133202	0.722267	-0.0629341	0.887523	-0.273444	0.330439	-0.265293	0.300049	-0.439476	0.237928	-0.559825	0.192395
BSU_03440	tlpC	0.0211398	0.92695	-0.100974	0.777073	-0.455323	0.232046	-0.62711	0.00213465	-0.536757	0.00375485	-0.92928	0.00578679	0.20545	0.539292
BSU_03450	hxlB	-0.0411029	0.85689	-0.270045	0.47129	-0.807367	0.0503419	0.861997	0.000377424	0.419197	0.0864213	1.10836	0.00226923	0.845912	0.0371534
BSU_03460	hxlA	-0.0348455	0.878695	-0.202129	0.594358	-0.766209	0.0604103	0.711796	0.022533	0.317551	0.258016	1.0794	0.00586152	0.845242	0.0623943
BSU_03470	hxlR	-0.0895487	0.696453	-0.31841	0.401999	-0.489706	0.250682	0.562908	0.0502232	0.290069	0.280377	0.680456	0.0770389	1.41983	0.000845809
BSU_03480	srfAA	-0.043336	0.846231	-0.171986	0.648146	-0.792305	0.057616	-0.365317	0.0384395	-0.0858506	0.624249	-0.600636	0.122099	1.34885	0.000738778
BSU_03490	srfAB	-0.00180515	0.993721	0.0607352	0.861285	-0.269868	0.467573	-0.486131	0.0120103	-0.248774	0.181386	-0.82043	0.0260181	0.363009	0.271377
BSU_03500	comS	NA	NA	NA	NA	NA	NA	NA	NA	NA	NA	NA	NA	NA	NA
BSU_03510	srfAC	0.0309626	0.893132	0.10383	0.76944	0.00946607	0.981	-0.480029	0.00709041	-0.229496	0.19955	-0.966639	0.00505735	0.128244	0.72033
BSU_03520	srfAD	0.0194587	0.932693	0.0465313	0.89388	0.034711	0.933485	-0.39957	0.042939	-0.192189	0.309707	-0.956234	0.00996986	0.252741	0.465498
BSU_03530	ycxA	0.0900404	0.694599	-0.118748	0.751517	-0.142207	0.7495	-0.140223	0.555531	0.0389469	0.866161	-0.0258058	0.946912	1.76092	4.59346e-05
BSU_03540	ycxB	-0.0443515	0.846809	-0.179183	0.629463	-0.0341951	0.933009	0.134711	0.63126	0.0391532	0.877439	0.12099	0.741783	0.682224	0.096134
BSU_03550	ycxC	0.0599481	0.79322	-0.0628279	0.867022	0.0142186	0.975152	-0.0447285	0.896718	0.085818	0.768347	0.249405	0.546048	0.330461	0.491598
BSU_03560	ycxD	0.104554	0.650564	0.135242	0.70549	0.0573436	0.885	0.101798	0.726872	-0.0450246	0.866331	0.19345	0.611129	0.420539	0.301647
BSU_03569	sfp/1	-0.15222	0.48907	-0.201565	0.597061	0.0190231	0.96815	-0.0917886	0.813066	-0.086018	0.764351	-0.193407	0.672993	0.363716	0.520311
BSU_03570	sfp/2	0.0816886	0.723317	0.0973556	0.78605	0.0676681	0.871614	0.0740659	0.766805	-0.00306473	0.989979	0.182921	0.63273	0.222573	0.567304
BSU_03580	yczE	0.00376218	0.986985	0.0124963	0.972659	0.242122	0.570789	-0.27464	0.20704	-0.257331	0.298072	-0.0889811	0.823996	-1.54467	3.18337e-05
BSU_03590	tcyC	0.0114521	0.960266	0.374833	0.325056	0.584365	0.202504	-0.0184133	0.943855	-0.292157	0.203983	0.35711	0.395226	-1.94354	7.62974e-07
BSU_03600	tcyB	0.0508768	0.822409	0.379246	0.323866	0.8612	0.0812097	-0.19036	0.440358	-0.325074	0.168358	0.477618	0.284428	-2.31012	4.86436e-09
BSU_03610	tcyA	-0.0365594	0.872686	0.314188	0.409744	0.74872	0.149051	-0.198039	0.336152	-0.324127	0.156765	0.362678	0.414184	-2.46589	1.81732e-11
BSU_03620	bsdA	0.115129	0.60199	0.0168093	0.965096	0.31019	0.512591	0.455516	0.25478	0.219102	0.455516	0.552526	0.207177	-0.69061	0.254708
BSU_03630	bsdB	-0.0397687	0.844061	-0.0626346	0.87025	-0.221752	0.671741	0.491272	0.196589	0.111316	0.706553	0.331767	0.463396	-0.404803	0.549547
BSU_03640	bsdC	0.00750298	0.973554	-0.107209	0.776443	-0.204018	0.659946	0.524263	0.0758347	0.26494	0.338248	0.260794	0.525485	-0.46945	0.319251
BSU_03651	bsdD	0.207098	0.279744	0.101203	0.784779	0.129	0.810148	0.233078	0.576203	0.0130251	0.962705	-0.236428	0.628965	-0.548368	0.506174
BSU_03652	yclD	0.204494	0.285605	0.0508472	0.891146	0.354843	0.504344	0.420872	0.287014	0.0375264	0.897834	0.122319	0.793252	-0.895079	0.246634
BSU_03660	yclE	0.0294493	0.895019	-0.277238	0.463422	-0.442038	0.324959	0.222584	0.405324	0.123525	0.623891	0.177304	0.682329	0.991708	0.0222589
BSU_03670	dtpT	0.049825	0.809188	-0.0492647	0.897087	-0.30083	0.520747	0.102088	0.695335	-0.0538723	0.814091	-0.185752	0.633774	-0.653031	0.195436
BSU_03680	yclG	-0.100674	0.655331	-0.239313	0.528751	-0.273964	0.548185	0.227955	0.578301	0.106405	0.715295	0.334644	0.474013	0.88706	0.157341
BSU_03690	gerKD	0.0165727	0.888477	0.149045	0.618698	0.390071	0.432032	0.219837	0.559043	0.0191816	0.921134	-0.143057	0.745052	-0.506936	0.657191
BSU_03700	gerKA	-0.0715237	0.713591	0.249198	0.516629	0.0643639	0.901124	0.242834	0.542435	-0.0613262	0.833707	-0.0570584	0.904636	-0.490875	0.476909
BSU_03710	gerKC	-0.144245	0.51362	-0.109353	0.775029	-0.624093	0.197522	0.0342592	0.929491	-0.145018	0.62448	0.202682	0.647123	0.442739	0.43294
BSU_03720	gerKB	0.0716163	0.754812	-0.0250622	0.945953	-0.0954736	0.826244	-0.0198608	0.951733	-0.131508	0.647533	-0.192018	0.633087	0.189997	0.678681
BSU_03730	yclH	-0.0908824	0.645023	-0.134449	0.724295	0.0497265	0.92335	0.144123	0.722315	0.0602648	0.835104	-0.232604	0.617121	-0.440391	0.522839
BSU_03740	yclI	0.00444542	0.983022	-0.00633746	0.986847	0.393275	0.434045	0.298049	0.456135	0.131341	0.653146	0.548184	0.234066	-0.0717444	0.91544
BSU_03750	yclJ	-0.0161619	0.944124	-0.0766446	0.830524	-0.128918	0.739691	0.151628	0.567995	0.123351	0.632336	0.169745	0.642632	0.82419	0.0296269
BSU_03760	yclK	0.103566	0.653343	-0.00151653	0.996568	-0.00837251	0.982527	0.0177045	0.931899	-0.0421845	0.845085	0.138532	0.676972	0.371759	0.291458
BSU_03770	rapC	0.00479049	0.983371	-0.132183	0.715767	-0.305113	0.444047	0.143163	0.457623	0.198839	0.263511	0.355602	0.310058	0.650005	0.0917145
BSU_03780	phrC	0.00534517	0.981028	-0.241321	0.507826	-0.403171	0.336361	-0.233575	0.255311	-0.0431952	0.834708	-0.698505	0.077543	0.643984	0.0869454
BSU_03789	yczN	-0.172311	0.426768	-0.262424	0.493826	-0.190614	0.68631	-0.315112	0.415834	-0.0193003	0.948163	-0.21535	0.636712	-0.0755087	0.89003
BSU_03790	thrD	0.131947	0.567576	0.27436	0.452213	0.323491	0.414852	0.121659	0.485454	0.125163	0.477495	0.0243553	0.948683	-0.362801	0.319585
BSU_03800	fpbN	0.0405963	0.858165	0.0369288	0.919353	-0.16853	0.684715	0.0595055	0.771689	-0.0988809	0.643112	-0.420803	0.215762	-1.12389	0.00562448
BSU_03810	fpbO	0.00240708	0.991662	0.0646775	0.856655	0.0634898	0.874532	-0.245263	0.25568	-0.375907	0.0682243	-0.473689	0.185979	-1.42658	0.000234663
BSU_03820	fpbP	-0.0424226	0.854011	0.223966	0.528111	0.0669276	0.860343	-0.158081	0.387497	-0.310908	0.077206	-0.355913	0.330153	-1.56557	2.98849e-06
BSU_03830	fpbQ	-0.0325217	0.887955	0.00710437	0.983993	-0.242773	0.534706	-0.334566	0.058741	-0.387869	0.0323557	-0.555129	0.112493	-0.668275	0.0655448
BSU_03840	ycnB	-0.0409585	0.857113	-0.0421273	0.909251	0.110084	0.792503	-0.813679	0.00147847	-0.460425	0.0700967	-0.365087	0.414731	0.31506	0.464574
BSU_03850	ycnC	-0.0452016	0.839457	-0.259315	0.477663	0.0223887	0.956608	-0.635229	0.0168954	-0.221893	0.380323	-0.231389	0.593456	0.627772	0.139054
BSU_03860	ycnD	0.0785275	0.73342	0.222956	0.533092	0.496378	0.206988	0.746021	0.00165321	0.819469	5.16365e-05	0.831236	0.0319848	0.14528	0.694427
BSU_03870	ycnE	-0.00976363	0.965206	-0.0440768	0.905225	0.199177	0.64749	0.620425	0.019468	0.48594	0.0539153	0.834477	0.0292173	0.325077	0.457062
BSU_03880	yczG	-0.079686	0.728901	-0.0772296	0.825323	-0.0517955	0.892679	0.12436	0.570911	0.27376	0.216155	0.357971	0.326251	1.07874	0.00166617
BSU_03890	gabR	0.0941684	0.683224	-0.0182196	0.95914	0.128997	0.76023	0.400042	0.165986	0.468863	0.0706754	0.545975	0.185692	1.24233	0.00134763
BSU_03900	gabT	-0.0307813	0.862995	-0.160761	0.675808	-0.0277579	0.957205	-0.0304113	0.918392	0.0342183	0.898719	-0.538451	0.241499	5.6135	7.27402e-18
BSU_03910	gabD	-0.0551004	0.775093	-0.1689	0.659249	-0.120083	0.809756	1.22197	6.78045e-08	0.939527	1.04976e-05	1.14523	0.00683256	3.7858	6.40338e-11
BSU_03920	glcU	-0.0482086	0.784518	-0.242638	0.50986	-0.286476	0.593473	0.196144	0.622099	-0.0637215	0.763166	0.179216	0.706424	0.93076	0.313559
BSU_03930	gdh	0.141296	0.456012	0.0679917	0.856175	-0.235914	0.660367	0.44812	0.243294	0.264745	0.236669	0.893941	0.0668895	1.53473	0.121705
BSU_03940	ycnI	0.0607428	0.791612	0.132427	0.71655	0.117761	0.795391	0.284134	0.277351	0.273214	0.245379	0.286704	0.481859	0.640064	0.122984
BSU_03950	ycnJ	0.04735	0.830052	0.149973	0.68385	0.141489	0.755354	0.306406	0.252023	0.298638	0.218875	0.217651	0.565633	0.367501	0.429222
BSU_03960	ycnK	0.0362984	0.871462	0.139052	0.70568	0.071415	0.875069	0.226847	0.423563	0.119983	0.644748	0.10259	0.793175	0.206946	0.658693
BSU_03970	ycnL	0.00616528	0.977676	-0.123796	0.74643	-0.0228167	0.960445	0.0763589	0.820429	0.0916499	0.749315	0.288372	0.467732	0.348585	0.501798
BSU_03981	mtlA	-0.0582616	0.780751	-0.0846942	0.822894	-0.409341	0.358072	1.13572	1.58325e-05	0.558214	0.0212264	1.50484	1.99203e-05	-1.26405	0.00975114
BSU_03982	mtlF	0.029369	0.885564	0.0888402	0.817071	-0.30093	0.538009	1.09294	4.31522e-05	0.598135	0.0177715	1.45857	3.59185e-05	-1.27706	0.0276069
BSU_03990	mtlD	0.0244991	0.909678	0.132369	0.726682	-0.278601	0.553567	1.13563	4.24902e-06	0.567227	0.0310438	1.50924	2.21731e-05	-1.29886	0.0109752
BSU_04000	ycsA	-0.0776972	0.736235	0.300234	0.418103	0.304948	0.4586	0.539871	0.00229468	0.153185	0.457191	-0.0814957	0.857532	-1.53213	6.89901e-06
BSU_04010	sipU	-0.058285	0.800644	-0.101593	0.776502	-0.0314952	0.934975	0.0532324	0.81146	-0.0747623	0.754527	-0.198358	0.576461	-0.1578	0.661235
BSU_04020	yczH	-0.030465	0.894879	-0.0360466	0.921394	-0.206007	0.604996	0.0614407	0.769903	0.0167913	0.932884	-0.0287838	0.931565	0.446894	0.239669
BSU_04030	ycsD	0.0128243	0.953238	0.00225306	0.995188	-0.153318	0.724942	-0.0228633	0.927872	0.0119653	0.963486	-0.143365	0.708504	0.3452	0.470083
BSU_04039	yczO	0.000458803	0.998244	-0.263196	0.493476	-0.220895	0.653601	0.212782	0.543771	0.0824238	0.683149	0.171431	0.726553	-1.29075	0.107219
BSU_04040	ycsE	-0.0822575	0.721493	0.231419	0.529235	0.287535	0.470805	0.354082	0.137728	0.346305	0.176633	0.484281	0.151477	-0.556397	0.111797
BSU_04050	pxpA	0.00514437	0.980559	-0.169304	0.659637	-0.690791	0.158103	0.373747	0.100272	0.266124	0.198358	0.147674	0.696453	2.46539	7.87902e-07
BSU_04060	ycsG	0.00790027	0.969783	-0.193486	0.614432	-0.74325	0.131699	0.114047	0.589005	0.183943	0.370599	0.115197	0.770844	2.66716	9.46917e-08
BSU_04070	ycsI	-0.0270362	0.902887	-0.293635	0.442757	-0.852367	0.0692946	0.145859	0.476696	0.185689	0.38114	0.164809	0.629748	2.83609	7.39513e-11
BSU_04080	pxpB	0.0133011	0.949999	-0.165578	0.666642	-0.723012	0.134838	-0.0076622	0.971482	-0.00772798	0.970937	-0.0682181	0.856218	2.38304	7.56194e-07
BSU_04090	pxpC	-0.0303827	0.887211	-0.188285	0.623571	-0.657073	0.16316	0.251701	0.244563	0.201893	0.340156	-0.00515988	0.989492	2.33527	2.41564e-07
BSU_04100	kipR	-0.060478	0.788195	-0.0752066	0.841518	-0.47943	0.286802	0.103039	0.638821	0.0633853	0.773703	-0.237295	0.511638	1.77559	1.10795e-05
BSU_04110	lipC	-0.0781297	0.734383	-0.114711	0.747355	-0.383947	0.339386	-0.114347	0.628733	0.0337944	0.87878	-0.403751	0.254579	1.48255	1.66644e-05
BSU_04120	yczI	0.00619304	0.978595	-0.10659	0.767389	-0.0978712	0.806056	0.115506	0.590929	0.0836261	0.695113	0.183718	0.581307	0.419906	0.258815
BSU_04130	yczJ	0.0796487	0.727373	-0.213409	0.56125	-0.10479	0.798323	0.0452169	0.853053	-0.0375465	0.865214	0.0865779	0.806708	0.406764	0.320096
BSU_04140	pbpC	0.0358766	0.875972	0.139293	0.69779	0.197628	0.627253	-0.072755	0.690646	-0.144684	0.379212	-0.0603182	0.858926	-0.764252	0.0175389
BSU_04150	ycsN	-0.00127969	0.995384	-0.0404586	0.914251	-0.345909	0.416158	0.157355	0.34505	0.013034	0.937421	-0.0625397	0.857379	0.460424	0.285202
BSU_04160	mtlR	-0.0874313	0.675506	-0.241783	0.526315	-0.653245	0.138971	0.103433	0.573615	0.016811	0.931679	-0.0489013	0.891579	1.22499	0.0060965
BSU_04170	ydaB	0.0408489	0.855448	0.206852	0.582073	0.400696	0.385754	0.547981	0.0455671	0.157461	0.502635	0.361412	0.301674	-1.67556	0.000269561
BSU_04180	ydaC	0.0780685	0.570908	-0.119838	0.653965	0.246263	0.637185	0.406005	0.295785	0.105454	0.629058	0.346196	0.480613	-2.24354	0.0285538
BSU_04190	ydaD	0.119081	0.415267	-0.0784121	0.804604	0.51075	0.334232	0.190384	0.518125	0.0867029	0.586325	0.0256143	0.958183	-4.2022	1.47295e-05
BSU_04200	ydaE	0.0419192	0.807838	-0.449127	0.208564	-0.386584	0.472111	0.212544	0.494423	0.0722609	0.658544	-0.0384511	0.937615	-2.96802	0.00108393
BSU_04210	ydaF	0.0558028	0.801009	-0.222292	0.56165	-0.258738	0.570405	0.549699	0.0335481	0.508965	0.0278449	0.68637	0.128385	1.70852	0.000332466
BSU_04220	ydaG	0.081402	0.723408	-0.139184	0.694812	-0.230562	0.536571	0.385716	0.309072	0.174154	0.448495	0.272784	0.553669	0.398038	0.507824
BSU_04230	amj	0.00627387	0.978236	-0.131603	0.720185	0.0258958	0.952114	0.663722	0.0132831	-0.0564341	0.829266	1.28245	0.000233147	-0.677985	0.0987409
BSU_04240	ydzA	0.118955	0.573859	0.170803	0.651052	0.341893	0.46479	1.00164	0.00824591	0.427194	0.151188	0.374079	0.381637	-1.03036	0.0563605
BSU_04250	lrpC	-0.0145204	0.94779	-0.0564441	0.880733	-0.119175	0.789821	0.409176	0.169689	0.33514	0.17347	0.289069	0.431767	0.19033	0.697314
BSU_04260	topB	0.0215874	0.92545	0.138422	0.697191	0.223004	0.568085	0.0558908	0.795557	0.0852382	0.658883	0.18383	0.571983	-0.16	0.645337
BSU_04270	ydaJ	0.136706	0.544438	0.0993452	0.792429	-0.0896785	0.851472	0.530114	0.177868	0.00819995	0.978032	0.727349	0.0775472	-0.579486	0.281206
BSU_04280	ydaK	-0.081805	0.687265	0.0530732	0.89017	0.0566646	0.912917	0.129848	0.742871	-0.20419	0.480485	0.358409	0.441166	-0.681637	0.248205
BSU_04290	ydaL	-0.0318617	0.886043	0.214921	0.565389	0.460415	0.319788	0.302481	0.408416	-0.0523979	0.860297	0.617347	0.174062	-0.577197	0.233775
BSU_04300	ydaM	0.170236	0.424575	0.343601	0.370952	0.338995	0.498205	0.155769	0.647625	-0.145154	0.625961	0.576906	0.211764	-1.12188	0.0551921
BSU_04310	ydaN	0.0809012	0.71621	0.230671	0.534121	0.160337	0.735015	0.0899668	0.81508	-0.159457	0.576702	0.710069	0.121458	-0.859478	0.0840624
BSU_04320	kimA	-0.0118672	0.953725	-0.0820046	0.828713	-0.294979	0.51206	0.0324955	0.905508	-0.22081	0.393663	-0.366998	0.326995	-0.149435	0.779216
BSU_04330	mutT	0.0795621	0.678021	-0.00267478	0.994385	-0.0914601	0.861728	0.413588	0.306965	0.241649	0.409552	0.225483	0.631973	-0.212534	0.768308
BSU_04340	ydaP	0.0128712	0.950866	0.0941747	0.806156	0.308519	0.538166	0.294439	0.384201	0.096302	0.608541	0.424171	0.384267	-1.89783	0.0174331
BSU_04359	ydzK	-0.00140045	0.995073	-0.149871	0.687754	-0.0404656	0.927375	0.302739	0.255905	0.223362	0.320755	0.440491	0.275816	1.17126	0.00479688
BSU_04360	mntH	0.0409596	0.856174	-0.107383	0.770422	-0.182171	0.667078	-0.487423	0.00262433	-0.0591662	0.727269	-0.81889	0.0417324	0.870719	0.0298199
BSU_04370	ydaS	0.0389691	0.852475	-0.141708	0.7124	-0.0762265	0.883305	0.149279	0.61598	0.0629948	0.690815	0.0547945	0.910865	-2.09255	0.0195234
BSU_04380	ydaT	-0.0109092	0.957151	-0.15448	0.6877	0.113308	0.82583	0.232678	0.497788	0.0888052	0.633249	0.257227	0.60073	-1.60189	0.0598046
BSU_04390	ydbA	0.115529	0.616305	0.13478	0.711123	0.432588	0.288888	0.1823	0.398965	0.0211498	0.924167	0.0320962	0.926742	-0.693364	0.0582465
BSU_04400	gsiB	0.077196	0.680264	-0.103518	0.783048	0.0671028	0.899585	0.0927454	0.739695	0.0508354	0.72867	0.123566	0.798164	-1.53652	0.190874
BSU_04410	ydbB	-0.0608547	0.791684	0.0492661	0.894383	0.0755789	0.857495	0.390411	0.160975	0.233494	0.393943	0.154151	0.714082	-0.0640629	0.877226
BSU_04420	ydbC	0.0388213	0.861797	0.357772	0.347604	0.415864	0.359733	0.262948	0.427334	0.0932162	0.747313	-0.188454	0.642855	-0.827477	0.104091
BSU_04430	ydbD	0.113283	0.622822	0.0760434	0.837783	0.12104	0.766269	0.0817233	0.800609	0.0635326	0.719557	-0.0958757	0.845413	-2.67215	0.000582795
BSU_04440	dctB	0.0132562	0.954098	-0.0309624	0.929796	-0.0254424	0.947136	0.086038	0.663361	0.041294	0.850574	-0.0501511	0.889182	0.039083	0.908235
BSU_04450	dctS	-0.0471181	0.83771	-0.172576	0.625928	-0.244013	0.529538	0.0193143	0.935983	-0.0390111	0.865221	-0.029744	0.933132	0.974922	0.00878658
BSU_04460	dctR	-0.166664	0.469403	-0.146998	0.682719	-0.412897	0.31773	-0.0830165	0.736992	-0.0971259	0.681083	-0.219702	0.541658	0.961861	0.010906
BSU_04470	dctP	-0.0741481	0.728175	-0.223259	0.550318	-0.562217	0.180378	3.51562	2.76926e-24	0.37905	0.0743734	1.54802	0.00149524	-0.187259	0.685882
BSU_04480	ydbI	0.0297307	0.897515	-0.159741	0.653001	-0.0677062	0.86353	0.151327	0.54947	-0.0135624	0.953683	0.0914745	0.78908	0.328522	0.377503
BSU_04490	ydbJ	0.0129387	0.954357	0.056425	0.882595	0.504713	0.245429	-0.214485	0.405317	-0.016719	0.938366	0.242107	0.548253	-1.02787	0.0116494
BSU_04500	ydbK	-0.00549029	0.97995	0.1696	0.658872	0.484315	0.295462	-0.166205	0.590219	-0.0282822	0.91714	0.235387	0.561261	-1.10597	0.0327042
BSU_04510	ydbL	0.199942	0.384174	0.375902	0.320811	0.532796	0.222346	0.30423	0.406212	0.232895	0.415194	0.341018	0.426838	-0.939178	0.0541164
BSU_04520	ydbM	0.00824304	0.971424	-0.0465801	0.899382	-0.0945833	0.808647	0.0440652	0.827396	0.0644766	0.751964	0.589091	0.105847	1.20038	0.0012052
BSU_04530	fbpB	0.00772314	0.97172	0.0995725	0.795468	-0.460888	0.344583	0.622407	0.0228892	0.104479	0.614113	0.00672255	0.987791	-0.0538025	0.909206
BSU_04540	ydbO	-0.00505102	0.982504	-0.0074347	0.983263	0.354983	0.390964	0.711791	0.0215576	0.24177	0.351629	1.00387	0.0132905	0.208592	0.609796
BSU_04550	ydbP	0.051674	0.822726	0.138597	0.695428	0.258967	0.524625	0.623932	0.00124918	0.537672	0.0067189	0.714159	0.040867	-0.475968	0.170146
BSU_04560	ddl	0.00595777	0.979312	0.0497818	0.88628	0.102874	0.782173	0.400005	0.0336498	0.173652	0.372616	0.440205	0.181994	0.0528624	0.87394
BSU_04570	murF	-0.131685	0.567798	0.0788674	0.822741	0.0212725	0.956605	0.221138	0.224424	-0.117818	0.528376	0.375933	0.263819	-0.605941	0.0700198
BSU_04580	cshA	-0.0172021	0.940224	-0.121464	0.726572	-0.175021	0.642023	-0.193036	0.250705	-0.148781	0.380976	-0.0373159	0.923367	0.749655	0.017331
BSU_04590	ydbS	-0.126359	0.516093	-0.328419	0.392944	-0.191092	0.715235	0.134812	0.705275	-0.103345	0.727933	-0.434249	0.299994	-0.353302	0.607241
BSU_04600	ydbT	-0.106099	0.572194	-0.15473	0.687084	-0.11987	0.819019	-0.00523737	0.988032	-0.092792	0.753769	-0.453974	0.275362	-0.342896	0.629389
BSU_04610	ydcA	-0.0657354	0.77572	-0.145748	0.678604	-0.0945179	0.81092	0.0598572	0.765024	0.0443431	0.828402	0.196881	0.556881	0.148786	0.664372
BSU_04620	acpS	-0.0216255	0.924057	-0.0215533	0.954034	0.0831719	0.848612	-0.230597	0.446537	-0.0951661	0.737703	-0.0271311	0.944198	-0.213819	0.672479
BSU_04630	ydcC	-0.156544	0.497501	-0.0139633	0.968667	-0.14465	0.711133	-0.206286	0.393444	-0.0775286	0.734955	-0.0309984	0.931315	0.190203	0.612546
BSU_04640	alr	0.0528859	0.818332	0.181263	0.613828	0.566487	0.17217	0.168091	0.365718	0.191246	0.315149	0.572078	0.0864193	-0.649946	0.0556597
BSU_04650	ndoAI	0.028294	0.901981	0.242371	0.512679	0.425807	0.304178	0.0628814	0.732937	-0.0394351	0.815266	0.0814298	0.800475	-1.00284	0.00159785
BSU_04660	ndoA	0.0417015	0.856515	0.195421	0.590071	0.382029	0.322249	0.165707	0.50142	0.0441923	0.835718	0.0209696	0.950988	-0.878114	0.0127734
BSU_04670	rsbR	-0.0651855	0.776663	-0.110032	0.755715	-0.139713	0.707696	0.413656	0.107383	0.272664	0.289552	0.495838	0.151336	0.304103	0.381704
BSU_04680	rsbS	-0.134798	0.557919	-0.0965926	0.78406	-0.158938	0.680153	0.37713	0.18956	0.279284	0.318716	0.593311	0.092901	0.473016	0.187414
BSU_04690	rsbT	-0.0453789	0.843964	-0.0860573	0.807974	-0.0689172	0.855765	0.506301	0.0178439	0.340923	0.117972	0.730935	0.0339767	0.492928	0.162348
BSU_04700	rsbU	-0.0772391	0.73685	-0.0673452	0.847198	0.0305861	0.934689	0.420147	0.0306896	0.327629	0.136882	0.547333	0.0943034	0.363735	0.262402
BSU_04710	rsbV	-0.120416	0.600518	-0.121767	0.73831	-0.128459	0.758616	0.638778	0.0975877	0.344525	0.246822	0.56031	0.168504	0.137321	0.783624
BSU_04720	rsbW	-0.161751	0.472178	-0.14983	0.687925	-0.166995	0.709504	0.357782	0.377786	0.142497	0.560029	0.50125	0.270929	0.174818	0.778123
BSU_04730	sigB	-0.121166	0.590027	-0.137543	0.714144	-0.10477	0.812246	0.653236	0.0980015	0.333155	0.263134	0.416716	0.316195	0.177968	0.748631
BSU_04740	rsbX	-0.0959028	0.659948	-0.0532383	0.888518	-0.0277895	0.951883	0.342526	0.406677	0.240803	0.415057	0.312659	0.477369	0.0852454	0.886489
BSU_04750	ydcF	0.0998947	0.512523	0.154605	0.652138	0.501623	0.349828	-0.257471	0.537093	-0.0209968	0.938254	-0.411276	0.402679	-1.19075	0.195515
BSU_04760	ydcG	0.0443697	0.843753	-0.177842	0.638115	-0.343747	0.427974	0.187315	0.55242	0.276291	0.313128	0.310371	0.467034	1.00261	0.0432678
BSU_04770	pamR	0.00830744	0.970116	-0.0509383	0.893736	-0.128605	0.772856	-0.247192	0.42285	-0.0830149	0.764	0.175473	0.644538	1.06698	0.0315574
BSU_04780	ydcI	-0.0338658	0.883115	0.11541	0.745275	0.435601	0.250616	0.454533	0.00950123	0.337594	0.0933876	0.609945	0.0691521	-0.16109	0.622804
BSU_04790	ydcK	-0.0483709	0.834014	-0.234324	0.524356	-0.0787679	0.841527	0.294548	0.228509	0.15614	0.51079	0.516868	0.153243	0.715748	0.052491
BSU_04800	int	0.142101	0.529277	0.0698947	0.846233	0.157921	0.686036	0.27267	0.153942	0.223577	0.248534	-0.0133402	0.973783	0.704271	0.0549786
BSU_04810	immA	0.0724783	0.7512	-0.0920238	0.794394	-0.11457	0.765252	0.251763	0.230841	0.231985	0.259366	0.0357262	0.922675	0.761482	0.0312821
BSU_04820	immR	0.105516	0.647418	-0.0702374	0.842532	-0.0312535	0.936821	0.31172	0.183474	0.132072	0.552174	0.239223	0.550845	0.773954	0.0321095
BSU_04830	xis	-0.14157	0.513934	-0.493599	0.198974	-0.506889	0.305467	0.438476	0.289332	0.211632	0.408615	0.417526	0.395811	1.70973	0.0237724
BSU_04839	ydzL	0.0553573	0.794791	-0.153268	0.689711	-0.0475963	0.92736	0.25727	0.537144	0.083469	0.74332	0.620628	0.200513	1.08752	0.15996
BSU_04840	ydcO	-0.126071	0.582153	-0.432614	0.259158	-0.284787	0.516644	-0.0762961	0.838097	0.0488449	0.869476	0.0694522	0.874703	1.34125	0.00492745
BSU_04850	ydcP	0.0614345	0.771719	-0.103677	0.787286	-0.322464	0.530977	0.506296	0.220657	-0.107729	0.684769	0.430694	0.369619	0.580601	0.423011
BSU_04860	ydcQ	0.0255968	0.905265	-0.390333	0.309759	-0.381858	0.448625	0.363476	0.347591	-0.00731712	0.980275	0.358976	0.430219	0.106931	0.865447
BSU_04870	nicK	-0.0488413	0.75931	-0.0445409	0.904308	-0.0753483	0.88813	0.206321	0.619639	0.0690104	0.801938	0.215055	0.658375	0.0121264	0.988929
BSU_04880	ydcS	0.136599	0.333104	0.0971511	0.739675	0.0621966	0.888665	0.389147	0.340196	-0.0569943	0.789782	0.212376	0.663994	-0.928447	0.39549
BSU_04890	ydcT	-0.0627325	0.600021	0.114044	0.719931	-0.0769776	0.87732	0.229688	0.490277	0.0149729	0.916961	0.515301	0.266019	0.54209	0.639228
BSU_04900	yddA	-0.0117664	0.924976	0.0770035	0.809238	-0.0769776	0.87732	-0.0332085	0.930359	-0.0967944	0.581346	0.127395	0.789272	-0.321994	0.765035
BSU_04910	conB	0.0450291	0.758825	-0.0964461	0.771156	0.38139	0.476308	0.494328	0.236046	-0.0185123	0.94482	0.331769	0.490216	-1.02475	0.262877
BSU_04920	conC	-0.0325769	0.733097	0.101587	0.728203	-0.0580549	0.898879	0.377097	0.328441	0.179964	0.40224	0.233328	0.617139	-0.345713	0.765105
BSU_04930	conD	0.252565	0.132424	0.195834	0.552156	-0.087558	0.862532	0.104727	0.801269	-0.113953	0.634706	-0.175786	0.720114	-1.02836	0.290206
BSU_04940	conE	-0.172761	0.425583	-0.209871	0.585121	-0.319282	0.507738	0.381341	0.361836	-0.0748775	0.780682	0.375261	0.437117	0.532237	0.46351
BSU_04950	yddF	-0.0393141	0.705591	-0.0222055	0.934122	0.0344427	0.941957	0.11359	0.690882	0.0432419	0.752725	0.288038	0.485822	0.16193	0.893516
BSU_04960	conG	-0.127247	0.556507	-0.439909	0.250966	-0.500231	0.313533	0.036969	0.926305	0.0604837	0.836144	0.00785132	0.986529	0.301739	0.616306
BSU_04970	cwlT	0.149188	0.275211	0.0419943	0.880207	0.346278	0.493784	0.232891	0.572455	0.0693284	0.776419	0.0995454	0.839312	-1.25252	0.239428
BSU_04980	yddI	-0.0968153	0.561925	-0.171581	0.623247	-0.366218	0.493395	0.0557427	0.856025	0.0354478	0.865539	0.19518	0.685665	0.649574	0.49916
BSU_04990	yddJ	-0.0294062	0.89547	-0.106555	0.776728	-0.0390422	0.926006	0.0733311	0.822518	-0.0284803	0.922311	-0.0999956	0.826974	0.202895	0.675449
BSU_05000	yddK	-0.0623091	0.786448	0.0199297	0.954572	-0.17595	0.655559	0.487463	0.0150658	0.282973	0.172188	0.258488	0.480183	-0.0267729	0.93665
BSU_05010	rapI	0.00391915	0.986444	-0.0488217	0.8923	-0.201686	0.602284	0.280794	0.199922	0.193778	0.376205	-0.0911312	0.830853	0.635786	0.0824006
BSU_05020	phrI	-0.00661734	0.975453	-0.253387	0.508926	-0.214344	0.641676	0.170797	0.681902	0.107706	0.706433	0.0751626	0.878476	0.881492	0.202497
BSU_05030	yddM	0.0416768	0.856662	-0.0098241	0.978234	-0.0313528	0.93639	-0.124478	0.59851	0.00743162	0.974448	-0.261397	0.456764	0.250224	0.487142
BSU_05040	yddN	0.0325644	0.885956	-0.0704994	0.850001	0.00647277	0.988218	0.023932	0.932192	0.0914042	0.738316	0.0231451	0.951429	-0.0182491	0.968221
BSU_05050	lrpA	0.09339	0.67414	0.185083	0.627248	0.614966	0.216976	0.0192841	0.942729	0.0623239	0.81172	-0.0872819	0.822839	-1.27376	0.00637134
BSU_05060	lrpB	0.212412	0.346865	-0.21422	0.575603	-0.039013	0.933981	-0.128026	0.728578	-0.00073579	0.99802	0.31644	0.448136	0.0449882	0.9336
BSU_05070	yddQ	0.0117054	0.956554	0.0738084	0.846419	0.233423	0.627287	-0.110892	0.744383	-0.122675	0.672531	0.382172	0.365356	-0.678759	0.224793
BSU_05080	yddR	0.16682	0.446314	-0.0391706	0.918791	0.303455	0.547751	0.382817	0.300161	0.118554	0.690555	0.607596	0.153809	-0.319928	0.595168
BSU_05090	yddS	0.118492	0.605433	-0.137619	0.707542	-0.18221	0.671182	-0.0742807	0.81077	-0.0635853	0.817826	-0.146384	0.708604	-0.301678	0.499726
BSU_05099	ydzM	0.0636923	0.72756	0.0961048	0.795728	0.343538	0.518905	0.120541	0.768509	0.0869897	0.7295	-0.0509419	0.917463	-1.79722	0.0406952
BSU_05100	yddT	0.127882	0.577851	0.02929	0.936828	0.279397	0.563591	0.0947297	0.809854	0.0526966	0.811511	-0.249824	0.602254	-1.84275	0.00680396
BSU_05109	ydzN	-0.0742425	0.741396	0.0873813	0.816477	-0.00768244	0.986459	0.0957119	0.79431	0.246928	0.389423	0.328494	0.41309	-0.664933	0.19009
BSU_05110	ydeA	-0.0847606	0.712603	-0.0311925	0.933316	-0.180591	0.674801	0.30661	0.269328	-0.0456066	0.865317	0.135469	0.718211	0.0407198	0.923182
BSU_05120	cspC	-0.0409937	0.859034	-0.17994	0.608197	-0.0923944	0.818566	0.0489492	0.85143	0.0684536	0.771952	0.28185	0.416606	0.585019	0.116899
BSU_05130	ydeB	-0.115335	0.616541	-0.280405	0.463785	-0.405797	0.416384	0.632185	0.030582	0.293476	0.280925	0.345712	0.375086	2.76448	7.94223e-12
BSU_05140	ydzE	-0.116214	0.607753	-0.150105	0.69164	-0.381079	0.397637	0.175554	0.671	0.118516	0.681125	0.391557	0.405558	1.12789	0.0874283
BSU_05150	ydeC	0.114675	0.617947	-0.0528157	0.886812	-0.167528	0.685274	0.13713	0.620176	0.0484983	0.855922	0.201813	0.602304	0.659074	0.122197
BSU_05160	ydeD	-0.0532557	0.817426	-0.117412	0.753134	-0.203398	0.627876	0.150294	0.629853	-0.0426453	0.878243	0.314776	0.425674	0.77889	0.0677286
BSU_05170	ydeE	0.0402718	0.861487	-0.134644	0.714442	-0.467983	0.262754	-0.142055	0.647219	-0.0802017	0.771276	-0.0701074	0.856901	0.781027	0.0619183
BSU_05180	ydeF	0.0462361	0.841067	-0.0621561	0.866101	-0.208663	0.600996	-0.0450124	0.852628	-0.129753	0.592062	-0.00627061	0.986245	0.985432	0.0132084
BSU_05190	ydeG	0.0982899	0.668687	0.0617858	0.863791	0.221059	0.611719	-0.20049	0.499513	-0.289168	0.275834	-0.416934	0.25719	0.0158332	0.96743
BSU_05200	ydeH	-0.0140074	0.951513	-0.146074	0.67949	-0.0820909	0.829497	-0.496273	0.0371738	0.0561832	0.790193	-0.430879	0.214006	1.33527	0.000114188
BSU_05210	ydeI	0.0302479	0.895613	-0.00561339	0.987953	-0.305092	0.45193	-0.0662084	0.797743	0.145755	0.553204	0.236604	0.543614	0.973918	0.017248
BSU_05220	ydeJ	0.0176346	0.938989	-0.0164188	0.963156	-0.0962441	0.800575	0.025665	0.910043	0.0352826	0.866195	-0.0196578	0.955845	0.733299	0.0309268
BSU_05230	ydeK	0.0288859	0.899022	-0.184559	0.612332	-0.227504	0.580967	-0.154811	0.622667	-0.129796	0.647424	-0.441488	0.287195	0.940828	0.0316888
BSU_05240	ydeL	-0.0710068	0.75835	-0.101416	0.778585	-0.0057025	0.98844	0.0898797	0.743392	-0.0550134	0.829715	0.167525	0.649465	0.191813	0.627637
BSU_05250	ydeM	-0.0253417	0.911339	-0.0586853	0.873422	-0.205316	0.611689	0.141471	0.640217	0.133727	0.575499	0.256815	0.473885	0.68565	0.0958316
BSU_05260	ydeN	0.0276669	0.904553	-0.0890547	0.804499	-0.248809	0.518214	0.184685	0.357725	0.144071	0.486647	0.261831	0.438273	0.947773	0.00718736
BSU_05270	ydzF	-0.158119	0.493337	-0.250755	0.483435	-0.40005	0.311689	0.0617642	0.818445	0.0496584	0.838222	0.0625025	0.868829	0.954136	0.0130119
BSU_05280	ydeO	-0.0662796	0.773534	-0.0489051	0.889341	0.0820428	0.833678	0.0458381	0.823245	0.0984346	0.629055	0.170649	0.613322	-0.0684485	0.844755
BSU_05290	ydeP	0.0314895	0.887833	-0.291809	0.444405	-0.439484	0.363219	0.26928	0.487157	0.257578	0.385552	0.114416	0.807075	0.505726	0.389972
BSU_05300	ydeQ	-0.0688028	0.762968	-0.219636	0.563211	-0.402749	0.365708	0.117636	0.765668	-0.0960981	0.74495	0.138848	0.7552	1.28431	0.0138735
BSU_05310	ydeR	0.0849146	0.694117	-0.0861259	0.821854	-0.237031	0.625876	0.162173	0.694436	-0.0691102	0.811192	0.147475	0.755756	0.620081	0.315171
BSU_05320	ydeS	0.0380283	0.869141	0.0349569	0.924651	0.232158	0.559485	0.430781	0.102343	0.186252	0.462577	0.406397	0.302754	0.145209	0.722668
BSU_05329	ydzO	-0.203323	0.333053	0.164624	0.666722	0.171783	0.724429	0.0771335	0.839998	0.0993735	0.736772	0.0494308	0.913158	-0.382575	0.529104
BSU_05330	aseR	-0.130728	0.504189	-0.10846	0.776577	0.19076	0.711149	0.0147196	0.97028	-0.0691661	0.807696	-0.0404387	0.929189	-0.270372	0.683365
BSU_05340	aseA	0.0526728	0.81914	0.143516	0.695664	0.270483	0.5003	-0.182492	0.501096	-0.249492	0.286602	0.0150664	0.966315	-0.673426	0.0735438
BSU_05343	ydzS/1	-0.0425655	0.76973	0.0805911	0.817341	0.132991	0.798053	0.0256591	0.950594	0.03059	0.908001	-0.0891228	0.85599	-0.621283	0.506984
BSU_05344	ydzS/2	0.005647	0.977697	0.0703301	0.854454	0.540173	0.284687	-0.423379	0.304379	-0.110074	0.711583	-0.229622	0.607633	-1.0766	0.0952358
BSU_05350	ydfB	-0.029925	0.893908	-0.139321	0.706737	-0.351532	0.40605	0.43114	0.164768	0.39452	0.158554	-0.208906	0.606495	0.729109	0.103044
BSU_05360	ydfC	0.0299968	0.877794	0.136677	0.71972	-0.466281	0.376658	0.159264	0.703117	0.00592478	0.982046	0.287107	0.558918	0.525857	0.496005
BSU_05370	ydfD	0.0123858	0.957054	-0.050567	0.892171	-0.060953	0.886823	-0.121264	0.684208	0.00320141	0.990523	-0.078974	0.840179	0.120205	0.780307
BSU_05380	ydfE	0.0502486	0.826781	0.160931	0.665082	0.192691	0.654317	0.314705	0.224254	-0.0865922	0.724118	0.374242	0.305947	-1.08884	0.00797836
BSU_05390	ydfF	-0.0865328	0.707607	-0.198121	0.583673	-0.322473	0.414748	-0.0209379	0.927381	0.0365053	0.86304	0.0159077	0.965734	0.808281	0.0319252
BSU_05400	ydfG	-0.0348968	0.876767	-0.164595	0.663582	-0.234576	0.586147	0.270947	0.205566	0.384406	0.057041	0.372686	0.331231	0.672601	0.127998
BSU_05408	ydzP	0.085715	0.5965	-0.127073	0.669141	0.00773129	0.98837	-0.0916884	0.799894	-0.0490125	0.800145	0.199516	0.674832	0.26846	0.795287
BSU_05409	ydzQ	-0.0980533	0.451555	-0.251534	0.371692	0.0347855	0.947256	-0.288485	0.410809	-0.0778935	0.681091	-0.280866	0.538524	-0.117653	0.908938
BSU_05410	ydfH	0.0767168	0.738461	0.070716	0.845355	0.0396616	0.922972	-0.406493	0.153812	-0.29017	0.283507	-0.11246	0.773357	0.182317	0.656161
BSU_05420	ydfI	0.107833	0.625293	0.347199	0.357631	0.332686	0.455351	-0.182502	0.559146	0.0281112	0.918808	0.140543	0.743686	-0.0875287	0.84996
BSU_05430	ydfJ	-0.0829468	0.692284	-0.418439	0.276393	-0.168871	0.730744	0.343393	0.392811	0.0180751	0.9509	0.403361	0.40103	0.191746	0.762363
BSU_05440	nap	-0.0591773	0.796607	-0.113158	0.758089	-0.210051	0.614585	0.731029	0.000436741	0.33374	0.118675	0.800059	0.0259553	0.303025	0.423616
BSU_05450	ydfK	-0.1124	0.615309	-0.0586624	0.877113	0.0305002	0.947363	-0.203546	0.596591	-0.300082	0.311595	-0.230811	0.585422	-0.136662	0.791122
BSU_05460	ydfL	-0.0516498	0.822918	-0.198269	0.580183	-0.323368	0.414652	0.0881118	0.748515	0.0906266	0.732688	0.22806	0.552063	0.677895	0.0770107
BSU_05470	ydfM	0.0667642	0.765718	0.03799	0.920493	0.00425144	0.992577	-0.141002	0.706068	-0.0389381	0.895164	0.261723	0.539669	0.24105	0.65508
BSU_05480	mhqN	-0.0729855	0.733682	-0.114259	0.76603	-0.324187	0.516	0.255368	0.540947	0.143146	0.596426	0.709081	0.141844	1.06167	0.155244
BSU_05490	mhqO	0.102592	0.652228	-0.289445	0.443142	-0.0594219	0.894381	0.198448	0.624025	0.125508	0.672728	0.614113	0.142431	0.641666	0.222243
BSU_05500	mhqP	0.143062	0.506051	-0.0943798	0.805751	0.212089	0.661746	-0.00207943	0.995676	-0.160426	0.58395	0.0837949	0.854355	-0.153997	0.806508
BSU_05510	ydfQ	-0.0198076	0.894104	0.276717	0.460939	-0.124229	0.817143	0.23632	0.560839	0.196709	0.434139	0.366501	0.455937	0.285376	0.756696
BSU_05520	ydzH	-0.0721593	0.688714	-0.135108	0.715211	-0.108805	0.838881	-0.153148	0.713021	-0.114755	0.65309	-0.44971	0.360389	-0.0853279	0.916822
BSU_05529	ydzR	0.147593	0.359036	0.03796	0.908113	0.0185431	0.971665	-0.0205133	0.953691	0.171464	0.43707	0.056103	0.902661	0.424081	0.700019
BSU_05530	ydfR	-0.0523729	0.777024	-0.121645	0.74543	-0.165532	0.755936	0.0347569	0.933585	-0.137792	0.611526	-0.420645	0.390317	-0.0223026	0.977782
BSU_05540	ydfS	-0.0157818	0.938066	0.0045805	0.990491	-0.344885	0.499861	0.448365	0.27832	0.176737	0.529999	0.452483	0.341941	1.28603	0.0933935
BSU_05550	cotP	-0.170544	0.399931	-0.378448	0.323625	-0.343761	0.50785	0.0997472	0.811428	-0.0421723	0.872649	-0.122181	0.803438	1.01851	0.17566
BSU_05560	ydgA	-0.0804012	0.281108	-0.0260368	0.922884	-0.0646608	0.887559	0.094198	0.522394	NA	NA	0.451981	0.190215	1.18028	0.311955
BSU_05570	ydgB	-0.154441	0.309294	-0.295749	0.395361	-0.44136	0.408636	-0.193041	0.614354	-0.0259933	0.908847	-0.25833	0.580513	0.233116	0.803066
BSU_05580	ydgC	-0.0963469	0.676316	-0.0574805	0.871205	-0.0212924	0.961991	0.337855	0.368512	0.167569	0.566972	0.290182	0.511522	1.04882	0.0438071
BSU_05590	ydgD	-0.0752093	0.744535	-0.167977	0.633706	-0.0628559	0.878269	0.334247	0.214964	0.112865	0.642814	0.294319	0.424923	1.19811	0.00185054
BSU_05600	ydgE	-0.106688	0.643069	-0.194201	0.60334	-0.353464	0.409721	0.237778	0.265089	0.099997	0.640411	0.253208	0.458879	1.92757	2.2811e-08
BSU_05610	vmlR	-0.0711441	0.757871	-0.248355	0.48671	-0.337099	0.378193	0.189357	0.39709	0.129635	0.579304	0.209068	0.570282	1.15797	0.00130814
BSU_05620	ydgF	-0.0221673	0.92343	-0.119306	0.73874	-0.167785	0.671959	0.159644	0.4683	0.140112	0.507711	0.189428	0.571581	0.327365	0.326988
BSU_05630	bstG	-0.0626848	0.782114	-0.143139	0.707124	-0.878324	0.0490216	0.65707	0.00350511	0.399426	0.0747246	0.61733	0.0765584	-0.708672	0.102197
BSU_05640	ydgG	-0.0375982	0.84663	0.143915	0.707693	0.0244427	0.963598	-0.239621	0.543843	-0.419307	0.153705	-0.52265	0.266225	-1.38994	0.0286164
BSU_05650	ydgH	-0.093823	0.684396	0.137457	0.708292	0.0346071	0.932118	-0.158263	0.487623	-0.130187	0.581384	-0.0194625	0.960771	-0.671089	0.0715995
BSU_05660	ydgI	0.0116864	0.95697	0.274968	0.474168	0.66349	0.163464	0.639553	0.0112863	0.251961	0.328093	0.721236	0.0419383	-1.23376	0.00634508
BSU_05670	ydgJ	-0.136853	0.501703	0.242469	0.524761	0.22602	0.66374	0.953898	0.00370949	0.530863	0.0691218	0.944205	0.0191322	-0.868097	0.144814
BSU_05680	ydgK	0.262081	0.252465	0.384511	0.316866	0.57455	0.20022	-0.323058	0.26581	-0.156301	0.517079	0.0453531	0.907162	-1.848	1.67341e-05
BSU_05690	ydhB	0.120477	0.552798	0.0758728	0.842995	0.120815	0.815496	1.00195	0.0055257	0.25151	0.395014	1.37271	0.000880987	-0.959938	0.140361
BSU_05700	ydhC	0.0462999	0.840917	0.00944445	0.978869	0.312699	0.464659	0.429256	0.0669417	0.0689998	0.760976	0.534034	0.12477	-0.620982	0.0924396
BSU_05710	ydhD	-0.062403	0.765298	0.00482093	0.989932	0.105887	0.83494	0.25321	0.52187	0.190433	0.521491	0.463222	0.284366	-0.626712	0.301207
BSU_05720	ydhE	-0.0855536	0.708307	-0.150208	0.675233	-0.134587	0.737904	0.418933	0.0714245	0.210334	0.348314	0.233511	0.521401	-0.304095	0.404113
BSU_05730	ydhF	-0.162197	0.407144	-0.153132	0.682412	-0.171586	0.741518	0.0123202	0.97638	-0.095003	0.732988	0.154873	0.744763	-0.166623	0.822238
BSU_05740	phoB	0.0575476	0.797862	-0.200671	0.597554	0.143855	0.757663	0.183898	0.610295	-0.100442	0.735584	-0.0650986	0.880052	-0.409035	0.455572
BSU_05750	fra	0.1043	0.649821	0.309704	0.390579	0.287164	0.511552	0.106094	0.684598	0.135938	0.581532	-0.0457119	0.899968	-0.398926	0.303143
BSU_05760	ydhH	-0.000316256	0.998906	0.00342138	0.992393	0.0754862	0.846599	0.148638	0.549125	0.177771	0.517782	-0.0372088	0.917931	0.0804128	0.829142
BSU_05770	ydhI	0.0693516	0.763699	-0.121703	0.737219	-0.11229	0.786076	0.113721	0.731234	0.0445537	0.875231	-0.0989191	0.805913	-0.0241038	0.95715
BSU_05780	ydhJ	0.0156529	0.945888	0.128021	0.717918	-0.0908276	0.815399	-0.00389067	0.988336	-0.196584	0.452501	-0.0811904	0.827968	0.162608	0.670916
BSU_05790	ydhK	-0.0474343	0.81778	-0.153739	0.687243	-0.342836	0.497654	0.199351	0.597768	0.0180745	0.931063	0.128222	0.787329	-1.93902	0.00822484
BSU_05800	pbuE	-0.117842	0.60279	-0.3181	0.401952	-1.33535	0.00435122	1.39203	2.91723e-05	0.362295	0.222044	1.10812	0.0077182	1.7599	0.000443459
BSU_05810	gmuB	-0.0627468	0.713507	0.0195625	0.958608	-0.93721	0.0681553	1.70329	6.69324e-12	0.844645	0.000832527	0.721172	0.137137	-0.518024	0.433789
BSU_05820	gmuA	0.0148415	0.938612	-0.101269	0.79222	-1.09076	0.0232182	1.36064	1.26724e-06	0.54512	0.0219549	0.500645	0.301486	-0.833473	0.107555
BSU_05830	gmuC	0.0362039	0.848789	-0.0500157	0.896381	-0.776995	0.087356	1.48084	4.72447e-09	0.736661	0.00202257	0.478755	0.329001	-0.827024	0.106929
BSU_05840	gmuD	0.00990251	0.958261	-0.0678376	0.859915	-0.798654	0.099264	1.4606	3.79627e-10	0.727634	0.00126171	0.387524	0.426747	-0.665478	0.259785
BSU_05850	gmuR	-0.00797617	0.970044	0.0750111	0.842224	-0.342073	0.459153	1.2329	2.05348e-10	0.547622	0.0195462	0.238026	0.611638	-0.371869	0.446164
BSU_05860	gmuE	0.00266976	0.990399	-0.0697452	0.85131	-0.36202	0.400521	1.28042	2.7643e-10	0.718998	0.0015211	0.340629	0.472625	0.0297425	0.948312
BSU_05870	gmuF	0.0754857	0.729888	-0.000123646	0.999738	-0.18751	0.671293	1.29621	1.22431e-06	0.580273	0.013202	0.228807	0.637157	-0.124235	0.801007
BSU_05880	gmuG	0.113836	0.609909	-0.0506141	0.893369	-0.477051	0.276447	1.22238	2.51703e-07	0.598123	0.0113309	0.236874	0.623937	0.0926458	0.846243
BSU_05890	ydhU/1	-0.088512	0.677572	-0.148244	0.699676	-0.18296	0.711472	0.639178	0.0950652	0.0583343	0.843871	0.432389	0.327496	0.369476	0.554838
BSU_05899	ydhU/2	-0.00295562	0.961828	0.0599146	0.769062	0.178473	0.64705	0.0348857	0.797858	0.0242962	0.728489	0.0481158	0.796228	0.28339	0.765577
BSU_05900	thiL	0.00798092	0.972413	-0.0478854	0.892909	-0.044013	0.91435	0.0464101	0.815648	0.0871529	0.661781	0.230411	0.515546	0.0272858	0.940483
BSU_05910	tsaE	0.0197425	0.931815	0.222967	0.542456	0.19554	0.656537	-0.182642	0.43303	-0.191319	0.408824	-0.262202	0.460349	-0.669821	0.0842202
BSU_05920	tsaB	0.00144712	0.994986	0.230566	0.533563	0.293874	0.491641	-0.134064	0.53406	-0.0641107	0.749112	-0.135626	0.691584	-0.999131	0.00436077
BSU_05930	ydiD	-0.0326367	0.8873	0.101764	0.782777	0.289312	0.497777	-0.0609281	0.799511	-0.116972	0.582323	-0.0342912	0.924109	-0.698723	0.0658184
BSU_05940	tsaD	-0.00262484	0.990911	0.291263	0.425364	0.374797	0.36167	-0.16056	0.482173	-0.135255	0.494033	-0.124586	0.731087	-0.860872	0.0143154
BSU_05950	ydiF	-0.033107	0.885392	0.00991656	0.977295	0.166128	0.657357	0.498248	0.0137732	0.395259	0.0594372	0.648769	0.0664864	0.48723	0.144496
BSU_05960	ydiG	-0.0904025	0.695028	-0.231483	0.52491	-0.0681108	0.856295	0.615157	0.0053	0.423559	0.0654262	0.690896	0.0617165	0.78525	0.0232036
BSU_05970	rex	-0.0085284	0.969545	-0.0938647	0.800715	-0.00903863	0.981785	0.642878	0.000549852	0.491352	0.0102244	0.616346	0.137398	0.52582	0.1651
BSU_05980	tatAY	0.0125744	0.947849	-0.218422	0.568714	-0.221982	0.657301	0.438756	0.147458	0.36219	0.186552	0.348509	0.464572	0.976158	0.0828478
BSU_05990	tatCY	-0.00174853	0.993395	-0.15364	0.687402	-0.171997	0.698504	0.417862	0.0224156	0.434387	0.0172968	0.176204	0.689403	0.849168	0.0543975
BSU_06000	ydiK	-0.0831518	0.714809	-0.268194	0.461913	0.0429022	0.923816	0.276506	0.370718	0.16434	0.552917	0.0643197	0.879802	0.214754	0.636162
BSU_06010	ydiL	0.0433239	0.851119	-0.0697923	0.843561	0.183579	0.632921	0.221803	0.287758	0.146152	0.491248	0.334427	0.324101	0.0375968	0.915434
BSU_06020	groES	-0.0173105	0.937222	0.242397	0.526159	0.288582	0.522098	1.06993	2.91575e-07	0.749747	3.77015e-06	1.02347	0.00364666	-1.70664	0.00040328
BSU_06030	groEL	-0.0533908	0.81708	0.18176	0.6166	0.0726821	0.854717	0.949805	5.2946e-05	0.593742	0.0076281	0.766318	0.0498138	-1.10667	0.00598969
BSU_06033	ydzT/1	-0.0200301	0.918106	-0.0646051	0.864572	0.0926813	0.862243	-0.112019	0.787366	-0.146055	0.609455	-0.0966967	0.84166	-0.465837	0.516215
BSU_06034	ydzT/2	0.0251724	0.906138	0.0818907	0.830923	-0.35127	0.502253	0.187051	0.641074	0.241953	0.413689	0.197654	0.676116	-0.011152	0.986679
BSU_06036	ydzT/3	-0.204161	0.32355	-0.243057	0.525861	-0.363448	0.456194	0.0620501	0.871318	0.196949	0.507726	0.772538	0.0731333	0.681543	0.267357
BSU_06037	ydzT/4	-0.162682	0.464119	0.0712574	0.850449	-0.0356005	0.939876	-0.0275516	0.940489	0.118913	0.687523	0.276113	0.52707	0.126668	0.825752
BSU_06038	ydzT/5	-0.163733	0.473588	-0.143582	0.700183	-0.311379	0.51199	0.359771	0.276321	0.301905	0.304533	0.963466	0.0190029	0.791834	0.104495
BSU_06040	ydiM	-0.215374	0.34853	-0.122039	0.747106	-0.457605	0.334144	-0.00375507	0.990952	-0.0434299	0.879342	0.588766	0.168914	0.594292	0.22646
BSU_06048	ydzU	-0.102184	0.646419	-0.27427	0.464894	-0.480291	0.284041	-0.0375611	0.915442	0.0857901	0.765937	0.901709	0.0304499	0.824333	0.105768
BSU_06049	ydzV	-0.135589	0.552801	-0.121346	0.744823	-0.354342	0.421734	-0.173533	0.629196	0.0706239	0.809085	0.718895	0.117635	0.667673	0.204537
BSU_06060	ydiO	-0.0876535	0.703627	-0.176069	0.620443	-0.262925	0.492224	0.455891	0.012961	0.305057	0.11723	0.619921	0.0683645	0.600248	0.0774677
BSU_06070	ydiP	-0.0400123	0.861788	-0.083249	0.814218	-0.147709	0.691383	0.267267	0.167746	0.173567	0.323612	0.581802	0.082514	0.580381	0.0697711
BSU_06073	ydzW/1	-0.120882	0.600274	-0.343809	0.347646	-0.513289	0.221836	-0.066788	0.828036	0.223556	0.406977	-0.336802	0.418232	1.46152	0.000465948
BSU_06074	ydzW/2	0.00828152	0.970066	-0.216909	0.560278	-0.406242	0.352987	-0.448459	0.216636	-0.00033483	0.999086	-0.309317	0.461423	1.33095	0.00660726
BSU_06076	ydzW/3	-0.00931736	0.967741	-0.173959	0.626471	-0.255017	0.542219	-0.327444	0.207722	0.0442213	0.852541	-0.155955	0.666576	1.01411	0.00444983
BSU_06077	ydzW/4	-0.0692702	0.764097	-0.218697	0.537664	-0.295873	0.446905	-0.21745	0.44954	-0.159731	0.548676	-0.341602	0.362387	0.857988	0.0266409
BSU_06078	ydzW/5	-0.0117205	0.959502	-0.0311189	0.929681	-0.172855	0.652347	-0.147659	0.520277	0.020484	0.930223	-0.328659	0.344588	0.634651	0.071184
BSU_06079	ydzW/6	0.0362636	0.870006	-0.183567	0.633006	-0.081718	0.869266	0.428771	0.282551	0.408744	0.168536	0.0112111	0.981068	1.30984	0.0170712
BSU_06083	ydzW/7	-0.0667161	0.772464	-0.300478	0.406724	-0.375135	0.395376	-0.298444	0.379948	-0.0877446	0.753137	-0.0602301	0.880905	0.972215	0.022068
BSU_06090	ydiR	-0.00343857	0.988086	0.0599936	0.86565	0.125457	0.741529	0.235616	0.249717	0.198381	0.270801	0.0855009	0.800603	-0.233777	0.480847
BSU_06100	ydiS	-0.032497	0.887746	0.0602522	0.86923	0.195853	0.637407	0.152075	0.445554	0.106273	0.541123	0.0363125	0.910849	-0.349837	0.348439
BSU_06110	ydjA	-0.0794787	0.730247	0.132012	0.717862	0.175399	0.666484	0.0161358	0.929939	0.0634023	0.737833	-0.125103	0.699884	-0.291006	0.427997
BSU_06120	ydjB	-0.0465344	0.833707	-0.107286	0.778116	-0.152053	0.748595	-0.38722	0.284515	-0.117491	0.690128	-0.15495	0.724076	-0.0940668	0.861997
BSU_06130	ydjC	0.00931682	0.967604	-0.110964	0.767017	-0.173114	0.692646	-0.306464	0.398364	-0.092223	0.750667	-0.107063	0.793259	0.377053	0.418984
BSU_06140	gutR	-0.0684761	0.766587	-0.0721304	0.840538	-0.288957	0.46159	0.227864	0.333415	0.0610568	0.792152	0.0392144	0.920899	0.835122	0.0279454
BSU_06150	gutB	-0.0559038	0.788753	0.235381	0.540353	0.520008	0.253039	0.0108121	0.971079	0.14841	0.567487	-0.115771	0.782153	4.39021	3.73043e-17
BSU_06160	gutP	-0.146446	0.496572	0.186355	0.62743	0.420102	0.365303	0.0484972	0.849329	0.00403523	0.986913	-0.270473	0.526851	3.96545	2.13633e-13
BSU_06170	fruC	-0.0988639	0.666621	0.239427	0.528914	0.380835	0.354341	0.185604	0.384899	0.119924	0.589593	-0.160163	0.692919	0.136931	0.742002
BSU_06180	pspA	-0.0904814	0.594506	-0.313834	0.410233	-0.0762629	0.886506	-0.119866	0.753452	-0.071174	0.810891	-0.852192	0.0412724	0.387247	0.613687
BSU_06190	ydjG	-0.0862202	0.598163	-0.327571	0.386539	-0.163627	0.759291	-0.234913	0.516533	-0.113631	0.702263	-0.930118	0.0228623	0.341804	0.665027
BSU_06200	ydjH	-0.0758526	0.634793	-0.286871	0.447025	-0.0862261	0.871315	-0.293986	0.415275	-0.163664	0.581291	-0.864836	0.0324822	-0.0911183	0.908066
BSU_06210	ydjI	-0.0959077	0.577416	-0.219027	0.56653	-0.0210397	0.968382	-0.273064	0.488868	-0.133789	0.651824	-0.901457	0.0375949	0.102908	0.893306
BSU_06220	ydjJ	0.00761902	0.968942	-0.251442	0.512754	-1.09837	0.0220748	0.317012	0.448082	0.122009	0.681877	0.039499	0.928312	1.4067	0.0182617
BSU_06230	iolT	0.02455	0.843905	-0.148784	0.654112	-1.56359	0.00361085	-0.876141	0.00475106	-0.575783	0.0312625	-0.714841	0.146037	2.84369	0.00102455
BSU_06240	bdhA	0.00489809	0.982942	-0.041123	0.908828	-0.291258	0.462659	0.53541	0.00044905	0.314175	0.0445278	0.00558113	0.988037	-0.676821	0.0778492
BSU_06250	ydjM	0.210387	0.319008	0.600218	0.118082	1.28241	0.016859	-0.0212821	0.940956	-0.0930692	0.700428	-0.145309	0.682204	-5.26439	1.48718e-27
BSU_06260	ydjN	0.0788305	0.710251	0.248261	0.518336	0.933415	0.0775893	-0.482653	0.0303262	-0.331022	0.152599	-0.214617	0.602848	-4.12619	2.32342e-22
BSU_06269	ydzJ	-0.0134483	0.953353	-0.0123581	0.973279	-0.109035	0.796086	-0.301723	0.335035	-0.408674	0.163997	-0.686485	0.091673	0.421129	0.343873
BSU_06270	ydjO	-0.212472	0.338128	-0.0926255	0.809466	-0.0966028	0.850173	0.136176	0.676776	0.0394603	0.886778	-0.350078	0.358316	0.803247	0.133936
BSU_06280	ydjP	-0.182514	0.382508	-0.169049	0.655804	-0.162478	0.761428	0.0681973	0.862044	-0.0197318	0.947167	-0.560402	0.195442	1.17089	0.0707251
BSU_06290	yeaA	-0.178814	0.351028	-0.404531	0.289314	-0.403414	0.450648	0.172931	0.647674	0.0561003	0.850474	-0.458957	0.283147	1.32358	0.0612004
BSU_06300	cotA	0.0694114	0.763637	-0.276059	0.464867	-0.591551	0.193761	0.0576028	0.856022	0.0161885	0.955806	-0.0119335	0.976125	1.61587	0.000139556
BSU_06310	gabP	0.030647	0.886872	-0.239445	0.532078	-0.651824	0.163219	0.14233	0.426801	0.0750118	0.703278	-0.308667	0.487373	2.03068	2.02977e-05
BSU_06319	ydzX	-0.0212473	0.885647	-0.0364066	0.911749	-0.0314945	0.948902	-0.262223	0.414862	0.00676339	0.97012	-0.302931	0.508023	0.0636155	0.95079
BSU_06320	yeaB	0.121853	0.596561	0.0852331	0.813561	-0.0487559	0.904909	-0.248233	0.408269	-0.128821	0.621546	-0.244736	0.499467	0.137456	0.733189
BSU_06330	yeaC	-0.0174359	0.939239	-0.0956791	0.794375	-0.23424	0.573069	0.00574497	0.979975	-0.0122769	0.959136	0.112946	0.746643	0.473963	0.241441
BSU_06340	yeaD	-0.0336514	0.883848	-0.107782	0.760415	-0.18796	0.628321	-0.0679859	0.740068	-0.134009	0.517376	0.0762073	0.825284	0.248585	0.479596
BSU_06350	yebA	-0.108818	0.637077	0.0593765	0.865322	-0.00976377	0.979482	-0.29737	0.138789	-0.246739	0.210069	-0.0890192	0.805461	-0.286266	0.392414
BSU_06360	guaA	0.0406737	0.858016	0.369609	0.334124	0.390182	0.387414	-0.881432	2.77107e-05	-0.541056	0.00260954	-0.227888	0.596071	-1.32597	0.000624583
BSU_06370	pbuG	0.11851	0.599245	0.967637	0.00880112	1.33345	0.012838	-1.51634	2.4742e-14	-0.886433	0.00187397	-0.739157	0.103507	-4.76243	2.85185e-33
BSU_06380	yebC	0.0264719	0.908689	0.0663349	0.853025	0.238668	0.543109	0.626609	0.0195174	0.0708387	0.782701	0.972898	0.00738716	-1.18659	0.00262337
BSU_06390	yebD	0.0815303	0.662194	-0.0586299	0.875625	-0.694468	0.165007	0.212545	0.599263	0.116891	0.689585	0.0568029	0.897398	1.82864	0.00827833
BSU_06400	yebE	0.175418	0.432258	0.197404	0.605784	0.10923	0.82659	0.304288	0.367486	-0.0368106	0.899683	-0.253699	0.505129	-1.65332	0.000664411
BSU_06410	yebG	-0.0117077	0.957197	0.0996456	0.79514	0.174969	0.731455	-0.00698708	0.984865	-0.0704103	0.812328	-0.336761	0.410982	-0.919975	0.0879678
BSU_06420	purE	0.17538	0.42042	0.942679	0.00836599	1.70253	0.00146093	-2.9323	3.59421e-30	-2.32456	3.83823e-19	-2.07022	1.2974e-06	-5.67716	5.0365e-38
BSU_06430	purK	0.294366	0.190057	0.961814	0.00724505	1.71212	0.00136113	-3.02734	8.45506e-29	-2.36837	1.5051e-18	-1.91135	2.49699e-05	-5.72624	3.38516e-44
BSU_06440	purB	0.301853	0.165823	0.929497	0.0091412	1.78555	0.000691535	-3.0453	4.86069e-28	-2.39581	1.2261e-18	-1.96661	1.47791e-05	-5.55487	4.15232e-42
BSU_06450	purC	0.365659	0.0773061	0.970456	0.00618118	1.72212	0.00130442	-2.95828	4.68998e-19	-2.44832	3.68151e-18	-1.84134	0.000106873	-5.81317	1.47943e-32
BSU_06460	purS	0.27354	0.181763	0.854785	0.0159243	1.54322	0.00377998	-3.30309	1.07131e-33	-2.24255	8.92885e-15	-2.32658	1.11105e-07	-5.69218	9.4072e-38
BSU_06470	purQ	0.355117	0.0856639	0.978058	0.00606153	1.91886	0.00026091	-3.01798	1.20202e-22	-2.52544	1.40906e-20	-1.93734	3.13372e-05	-5.98802	3.07439e-40
BSU_06480	purL	0.262153	0.183635	0.887139	0.0138337	1.75307	0.000558045	-3.10079	3.52833e-24	-2.54822	5.79e-21	-2.03364	9.174e-06	-5.51262	1.60532e-34
BSU_06490	purF	0.227741	0.234888	0.767798	0.0335015	1.64162	0.000653497	-3.14783	4.7353e-26	-2.59722	2.04747e-22	-2.13934	1.7109e-06	-4.9308	3.44603e-22
BSU_06500	purM	0.192553	0.291547	0.722869	0.0422203	1.56551	0.00180202	-3.28097	4.99015e-32	-2.93067	4.67472e-30	-2.19135	1.5904e-06	-5.24486	8.94253e-20
BSU_06510	purN	0.147316	0.387039	0.704353	0.0478357	1.58238	0.0014002	-3.30502	3.41332e-33	-2.86244	1.90187e-30	-2.14054	2.85034e-06	-5.25684	1.05171e-19
BSU_06520	purH	0.176954	0.303448	0.668309	0.0639293	1.47072	0.00281562	-3.17305	3.10085e-25	-2.76316	8.42976e-25	-2.22369	1.10758e-06	-4.92882	1.29021e-15
BSU_06530	purD	0.154605	0.363283	0.541419	0.13186	1.29942	0.00769682	-3.12013	1.71521e-24	-2.75516	8.53245e-25	-2.2169	1.03885e-06	-4.47052	5.64489e-13
BSU_06540	yezC	-0.0534097	0.816715	0.0338188	0.926243	0.0871289	0.836565	0.374098	0.174678	0.244145	0.349055	0.240315	0.553303	0.0652603	0.877225
BSU_06550	yecA	0.134919	0.483029	0.536937	0.156835	0.602654	0.248908	-1.44781	7.54686e-05	-0.887681	0.0026152	-0.968793	0.0248311	-3.12922	2.83893e-07
BSU_06559	yezF	-0.105943	0.395128	0.11545	0.731409	-0.0623582	0.904328	0.223954	0.551566	-0.0605282	0.734615	0.137672	0.76599	0.346633	0.754975
BSU_06560	yerA	-0.143808	0.488819	-0.252568	0.500654	-0.772217	0.0463589	0.955688	1.4263e-06	0.78171	1.25319e-05	0.0774031	0.874387	1.00416	0.00227818
BSU_06570	yerB	-0.100503	0.626149	-0.126215	0.733845	-0.563766	0.154705	0.515665	0.00332674	0.473929	0.00304116	0.100191	0.814379	0.343663	0.345123
BSU_06580	yerC	-0.0920187	0.652133	-0.173091	0.633719	-0.633232	0.105812	0.548617	0.00336002	0.569966	0.00618902	0.0402911	0.92074	0.416784	0.258021
BSU_06590	yerD	-0.0419541	0.835493	-0.0755957	0.844085	0.0553099	0.915181	0.311924	0.380235	0.135798	0.520815	0.0946268	0.841481	-1.51041	0.0435979
BSU_06600	pcrB	0.0187567	0.934808	-0.00672137	0.985001	0.398533	0.335741	-0.141985	0.50502	0.016818	0.93135	0.0948406	0.814702	-0.712847	0.0377076
BSU_06610	pcrA	-0.0164674	0.943122	0.160822	0.664973	0.359494	0.397807	-0.262302	0.169618	-0.0505654	0.777629	0.0858172	0.826568	-0.79153	0.0273406
BSU_06620	ligA	-0.0738747	0.746278	0.254746	0.500822	0.338698	0.435853	-0.148455	0.448596	-0.0851511	0.609071	0.170791	0.663675	-0.737946	0.0614918
BSU_06630	yerH	-0.0830251	0.719001	0.264997	0.477242	0.369609	0.383006	-0.0621706	0.785867	-0.0265444	0.874468	0.289098	0.434337	-0.651571	0.0570207
BSU_06640	yerI	-0.0107565	0.962667	0.0654608	0.851968	0.147643	0.692375	0.049549	0.804356	0.139636	0.459186	-0.31223	0.395896	0.120008	0.714307
BSU_06650	sapB	0.0979198	0.671381	-0.147284	0.685686	-0.322107	0.420983	0.336156	0.188607	0.339262	0.174179	0.657041	0.0619797	0.820513	0.0328133
BSU_06660	opuE	0.0701959	0.748087	0.178256	0.640157	0.275768	0.554148	0.528047	0.19924	0.181399	0.541125	0.796973	0.089438	-0.552691	0.337442
BSU_06670	gatC	0.0827381	0.717151	0.205063	0.58095	0.485158	0.245789	-0.047074	0.834281	0.00139296	0.994953	0.0967385	0.798809	-0.74508	0.064059
BSU_06680	gatA	0.0250643	0.912446	0.304663	0.420154	0.416114	0.319762	-0.111423	0.522255	-0.0392011	0.819058	0.0258488	0.94611	-0.727673	0.0671115
BSU_06690	gatB	-0.0375504	0.870707	0.156952	0.66883	0.15872	0.68656	-0.111997	0.528265	0.0172876	0.915365	0.0543338	0.886876	0.0495215	0.89126
BSU_06700	yerO	0.0658078	0.774972	-0.132055	0.716406	-0.226598	0.553164	-0.383636	0.141749	-0.15879	0.559332	-0.279704	0.432353	1.18039	0.00090523
BSU_06710	swrC	-0.0417881	0.856311	-0.0328392	0.926795	-0.00224156	0.995426	-0.433729	0.0848599	-0.13921	0.549055	-0.228937	0.52561	0.433458	0.263039
BSU_06720	dgkB	0.0433792	0.850852	0.198149	0.593941	0.523392	0.220047	-0.24034	0.184498	-0.169955	0.386677	0.0595244	0.879403	-1.67705	4.35596e-07
BSU_06730	rlmCD	0.078082	0.735156	0.209678	0.575566	0.393562	0.347146	-0.42331	0.0403688	-0.407999	0.0493295	0.134367	0.762753	-1.38575	8.3934e-05
BSU_06740	yefB	0.032955	0.884962	0.00900978	0.980857	0.273305	0.541504	-0.273202	0.403246	-0.14372	0.590038	0.12111	0.791276	-0.907658	0.0424638
BSU_06750	yefC	0.0616512	0.764283	-0.0490705	0.895721	0.487841	0.333876	-0.661855	0.0948455	-0.0242476	0.935107	0.305418	0.53381	-0.986507	0.12156
BSU_06760	yeeA	0.0126244	0.956363	-0.011627	0.974231	-0.0211697	0.957918	-0.481958	0.0351171	-0.266959	0.199664	0.12067	0.790606	-0.0493322	0.896882
BSU_06770	yeeB	-0.0400979	0.861689	-0.0230391	0.947703	-0.175788	0.643895	-0.22785	0.295608	0.0208648	0.918381	0.130231	0.74465	0.184599	0.580476
BSU_06780	yeeC	-0.0115432	0.960116	-0.12947	0.719293	-0.388744	0.318876	-0.0120314	0.952386	0.157815	0.432524	0.274006	0.426853	0.807296	0.0294425
BSU_06790	yeeD	0.181631	0.422582	-0.0799183	0.834594	0.137118	0.76358	-0.0175088	0.962476	-0.0926917	0.754204	0.0586308	0.889496	0.669841	0.200154
BSU_06800	yezA	0.00955131	0.966706	-0.199355	0.597106	-0.415251	0.311209	-0.00399016	0.989635	0.134978	0.620396	0.0288003	0.942141	0.985933	0.0245096
BSU_06811	yezG	0.0846774	0.713658	0.134528	0.709277	0.0325844	0.938712	0.130768	0.592495	0.147333	0.529817	-0.000954265	0.997841	-0.0185716	0.962307
BSU_06812	yeeF	-0.0285893	0.898268	0.0181181	0.96091	-0.132185	0.760646	0.0112118	0.955588	-0.076214	0.685387	-0.132202	0.688037	0.153644	0.734462
BSU_06820	yeeG	0.14577	0.489683	-0.188914	0.622202	-0.0238753	0.961855	-0.0317194	0.939447	0.172274	0.53551	-0.284214	0.560063	0.42839	0.536513
BSU_06830	rapH	0.0160077	0.942889	-0.126606	0.735018	-0.294089	0.503965	-0.494402	0.136656	-0.177499	0.505362	-0.779109	0.0326239	1.57964	0.000656299
BSU_06839	phrH	0.0346016	0.878504	-0.157062	0.67104	-0.116836	0.790246	-0.823606	0.0255505	-0.380313	0.1617	-0.817322	0.0328554	0.994318	0.0242312
BSU_06840	yeeI	-0.0469731	0.83874	-0.0326132	0.926186	0.0659284	0.86298	0.0863737	0.730716	0.160255	0.390693	0.221853	0.498192	0.165664	0.633295
BSU_06850	yeeK	-0.194352	0.380555	-0.46561	0.222972	-0.274984	0.555436	-0.104144	0.785025	0.133862	0.650564	0.025059	0.953461	0.719975	0.186666
BSU_06860	yezE	-0.00923946	0.968045	-0.11272	0.764101	-0.0500291	0.920082	0.0207772	0.954478	-0.039399	0.891678	-0.0779187	0.85546	1.54882	0.000355293
BSU_06870	yesE	-0.10895	0.633829	-0.31657	0.401434	-0.382809	0.415427	0.154544	0.670536	-0.0688992	0.815232	-0.120627	0.778413	1.42699	0.0032069
BSU_06880	yesF	0.0604632	0.792136	-0.132602	0.72369	-0.292223	0.523778	0.333562	0.247405	0.273713	0.307188	0.197241	0.626977	1.23367	0.00281486
BSU_06890	cotJA	0.0454455	0.429233	0.0297913	0.79655	0.397444	0.269799	-0.00494305	0.988073	-0.0606012	0.664378	0.0809786	0.83889	-1.34622	0.254076
BSU_06900	cotJB	0.0117178	0.885148	-0.0181197	0.935239	-0.0279459	0.938585	-0.107177	0.752881	-0.053653	0.768094	-0.335545	0.427223	-0.702887	0.555309
BSU_06910	cotJC	-0.0984047	0.536938	-0.0636635	0.858602	-0.419887	0.406207	0.0529442	0.894987	-0.125315	0.586964	0.196073	0.690062	0.253752	0.786208
BSU_06920	yesJ	-0.0163215	0.941828	-0.0226305	0.950385	-0.0649703	0.874124	0.0597373	0.822819	-0.0468631	0.823515	-0.251488	0.529682	-0.438963	0.295209
BSU_06930	yesK	0.0440587	0.807582	0.217276	0.562531	0.189342	0.723327	-0.0906882	0.811434	-0.0577239	0.845274	-0.469696	0.305872	-2.19926	0.00132521
BSU_06940	yesL	-0.0294341	0.860112	-0.134451	0.719402	-0.686863	0.188859	0.145394	0.626899	0.188148	0.404819	-0.356992	0.465726	1.86653	0.000870691
BSU_06950	yesM	-0.0931552	0.60595	-0.166222	0.664372	-0.726302	0.132187	-0.245998	0.330753	-0.132095	0.494574	-0.723613	0.139192	1.59355	0.000108288
BSU_06960	yesN	-0.0975284	0.599527	-0.0591802	0.877304	-0.570144	0.212671	-0.577182	0.0251397	-0.132301	0.569111	-1.50269	0.000495192	0.910059	0.035369
BSU_06970	rhiL	-0.0130372	0.940433	-0.146069	0.698997	-0.792719	0.125864	0.0426724	0.893335	0.183902	0.512049	-0.134948	0.783579	1.45872	0.0203713
BSU_06980	rhiF	-0.011147	0.944712	-0.0995935	0.790838	-0.891052	0.0805938	0.209465	0.551717	-0.0854081	0.772478	-0.114967	0.814959	1.32704	0.0476108
BSU_06990	rhiG	-0.0989144	0.575459	-0.135262	0.71963	-0.974693	0.0555301	-0.0829809	0.813232	-0.102753	0.725881	-0.142282	0.76569	1.43658	0.0341471
BSU_07000	rhiN	-0.010913	0.951613	0.0159305	0.966801	-0.546725	0.282958	0.108413	0.732683	0.0751324	0.792771	-0.118837	0.800775	1.1495	0.0817845
BSU_07010	rhgR	-0.0631154	0.732302	-0.0789583	0.836532	-0.826434	0.0920555	0.10127	0.715523	-0.0486192	0.852794	-0.143709	0.743571	1.21822	0.0504768
BSU_07020	yesT	0.018244	0.915367	0.00931805	0.980097	-0.578177	0.270909	-0.0486574	0.90064	-0.169994	0.568113	-0.320285	0.505533	0.920623	0.232718
BSU_07030	yesU	0.0167691	0.925302	0.0126873	0.973284	-0.869988	0.0913414	0.00698619	0.98603	0.14352	0.62929	-0.159213	0.73514	1.21493	0.0930645
BSU_07040	yesV	0.0472694	0.782315	0.0904707	0.811714	-0.713806	0.16148	-0.41761	0.284822	-0.29046	0.328174	-0.453447	0.354556	0.79816	0.228074
BSU_07050	yesW	-0.042349	0.818534	-0.0467817	0.903006	-0.762513	0.120511	-0.0904149	0.781621	0.07775	0.776614	-0.518992	0.275188	1.04664	0.0853872
BSU_07060	yesX	-0.0491733	0.784873	-0.0231692	0.951658	-0.745815	0.128101	-0.183971	0.536222	-0.0561937	0.831524	-0.875411	0.0481206	0.765208	0.214352
BSU_07070	yesY	-0.000882266	0.996036	0.142432	0.707135	-0.269122	0.602801	0.210879	0.552468	0.0928015	0.75529	-0.123675	0.79233	0.84669	0.244007
BSU_07080	yesZ	0.00380967	0.983611	-0.04935	0.896908	-0.43736	0.39152	-0.190835	0.522513	-0.109041	0.685578	-0.542937	0.208832	0.941046	0.171351
BSU_07090	yetA	-0.0885502	0.667618	0.0312437	0.935223	-0.0876799	0.861429	-0.118483	0.703781	-0.0652342	0.807211	-0.472442	0.229865	-0.695115	0.258682
BSU_07100	lplA	0.000971215	0.99621	0.0464926	0.903183	-0.19502	0.682996	-0.0930362	0.757604	-0.0540731	0.843136	-0.536167	0.275406	-0.906648	0.105224
BSU_07110	lplB	0.0192145	0.918712	-0.000119115	0.999753	0.153214	0.752598	0.167636	0.590041	0.0191547	0.946292	-0.319506	0.511397	-0.895288	0.121662
BSU_07120	lplC	0.0444136	0.836425	0.161847	0.672995	-0.12838	0.794179	0.175264	0.632243	0.00314707	0.991539	-0.144772	0.762441	-0.298772	0.625559
BSU_07130	lplD	-0.0572287	0.802372	-0.16057	0.661641	-0.126752	0.762521	-0.190872	0.424128	-0.0378197	0.87453	-0.359429	0.338084	0.0785753	0.840874
BSU_07140	yetF	-0.016236	0.943907	-0.121043	0.751255	-0.00582683	0.989148	-0.0489523	0.852603	-0.0593208	0.82021	0.0247428	0.948338	0.285198	0.474
BSU_07150	hmoA	-0.120004	0.602642	-0.081484	0.82428	-0.164396	0.683586	0.375171	0.0764258	0.293573	0.181418	0.522772	0.114126	0.639616	0.0531436
BSU_07160	yetH	0.0566855	0.798224	0.178237	0.627804	0.374871	0.395918	-0.0802389	0.773409	0.0625764	0.807846	0.231924	0.535891	-0.839829	0.0506358
BSU_07170	yetI	0.0285863	0.899235	-0.0862994	0.81577	-0.137078	0.74486	0.376537	0.112167	0.0716852	0.74566	0.262876	0.454976	-0.330739	0.444491
BSU_07180	yezB	-0.0801903	0.728034	0.045354	0.89947	-0.202552	0.614849	0.22577	0.297894	0.0923914	0.674348	-0.0513716	0.888766	-0.424956	0.256593
BSU_07190	yezD	0.0467481	0.791292	0.0490422	0.896115	-0.0181116	0.973126	-0.325464	0.429664	-0.332767	0.164306	-0.243453	0.620545	-0.371378	0.661741
BSU_07200	yetJ	0.0560157	0.808116	0.1533	0.677122	0.20747	0.589713	-0.4983	0.0875061	-0.288861	0.256394	0.0515019	0.905187	-0.350517	0.343581
BSU_07210	yetK	0.0343108	0.88179	0.210868	0.573947	0.524817	0.206103	-0.284652	0.379416	-0.219468	0.35247	-0.0810737	0.836131	-1.10758	0.00137169
BSU_07220	yetL	0.0174977	0.938384	-0.0502209	0.89442	-0.265539	0.541026	-0.683654	0.0281368	-0.330244	0.236634	-0.184682	0.628882	0.765854	0.110076
BSU_07230	yetM	0.192456	0.360897	0.141624	0.711907	0.156467	0.761273	0.216269	0.549882	0.0096556	0.974084	0.436631	0.32636	-1.15497	0.0630244
BSU_07240	yetN	-0.0976992	0.668569	0.136302	0.712085	0.215154	0.642728	-0.33988	0.163067	-0.432421	0.0884458	-0.209959	0.617426	-1.41927	0.000703297
BSU_07250	yetO	0.044746	0.816597	0.176523	0.646051	0.450116	0.385022	0.152867	0.714336	0.0428158	0.88094	-0.143706	0.760306	-1.44615	0.0454586
BSU_07260	yfnI	-0.000798944	0.997238	0.266445	0.480957	0.459482	0.308672	-0.072394	0.659155	-0.231174	0.155772	0.349105	0.358685	-1.65905	7.78822e-07
BSU_07270	yfnH	0.00471465	0.974244	-0.0963586	0.762002	0.387384	0.465875	0.446533	0.232359	0.138905	0.424996	0.804312	0.0949937	0.649623	0.565217
BSU_07280	yfnG	-0.0243354	0.885097	0.150652	0.688212	-0.210806	0.694532	-0.124278	0.766046	-0.222534	0.410788	0.0408172	0.932075	-0.61414	0.439512
BSU_07290	yfnF	0.142599	0.405193	0.234876	0.514597	0.0421487	0.937176	0.0017896	0.996581	-0.118933	0.644229	-0.374439	0.446391	-0.980953	0.291176
BSU_07300	yfnE	0.124563	0.582103	-0.037349	0.921111	-0.145956	0.753411	-0.184642	0.617964	-0.130492	0.660885	-0.163376	0.705158	0.522672	0.323617
BSU_07310	yfnD	0.120776	0.600715	-0.0596308	0.870872	-0.0811819	0.844259	-0.123413	0.689393	-0.131185	0.647342	0.0621855	0.881158	0.617767	0.14543
BSU_07320	yfnC	0.0627298	0.785801	0.156806	0.657094	0.171467	0.654818	-0.247084	0.256399	-0.0730528	0.693757	-0.430175	0.245985	-0.806026	0.0218828
BSU_07330	yfnB	-0.0258533	0.910686	-0.057444	0.870585	-0.00994454	0.97969	0.0903476	0.670366	0.0875145	0.687369	0.0612778	0.863468	0.257113	0.458402
BSU_07340	mtrA	0.127496	0.568864	0.0870707	0.817	0.0202958	0.964207	-0.0511755	0.807292	-0.154263	0.508781	0.0349949	0.920597	-0.749707	0.129126
BSU_07350	yfmT	0.107573	0.601567	0.13909	0.71017	0.386466	0.376832	-0.336329	0.0355716	-0.271105	0.0953419	-0.641974	0.0996747	-0.555525	0.219935
BSU_07360	yfmS	0.0856912	0.673388	0.0878516	0.815052	0.245055	0.579914	-0.362993	0.0311327	-0.284741	0.0835285	-0.683756	0.065362	-0.213606	0.647442
BSU_07370	yfmR	-0.0553816	0.809355	-0.000455352	0.998955	0.0820098	0.826274	0.0638003	0.718682	0.214688	0.208792	0.342551	0.313002	0.581742	0.0664437
BSU_07380	yfmQ	0.0375319	0.869238	0.218911	0.565309	0.687726	0.14965	0.68762	0.0519416	0.363666	0.221921	0.0815658	0.830995	-1.31596	0.00242151
BSU_07390	yfmP	-0.0887117	0.700576	-0.329858	0.384936	-0.182888	0.703471	0.268378	0.439041	0.203855	0.48601	0.607493	0.132093	0.974695	0.0383276
BSU_07400	yfmO	-0.163784	0.458991	-0.220534	0.561376	0.01214	0.979412	0.411617	0.227933	-0.00249764	0.993308	0.499475	0.2237	-0.348712	0.53155
BSU_07410	yfmN	0.0702558	0.324254	NA	NA	NA	NA	0.27416	0.331964	-0.0161128	0.817925	0.000837168	0.997292	-0.265351	0.780103
BSU_07420	yfmM	0.12004	0.603031	0.433797	0.258602	0.794824	0.0816588	-0.205562	0.317041	-0.115001	0.549919	-0.190561	0.600311	-1.90128	1.01497e-07
BSU_07430	yfmL	0.0251796	0.913095	0.224735	0.533024	0.349322	0.427085	-0.0432066	0.872193	0.0467885	0.850895	0.187688	0.633435	-1.01209	0.011119
BSU_07440	yfmK	0.00318303	0.988695	-0.1757	0.643655	-0.321091	0.494565	0.136048	0.600568	0.286009	0.230382	0.238663	0.585549	1.88791	8.99241e-06
BSU_07450	yfmJ	0.0193084	0.932411	-0.00695877	0.985091	0.126	0.762457	0.475293	0.00955729	0.729299	7.60647e-05	0.539709	0.246593	0.970317	0.0116428
BSU_07460	yfmI	0.0926866	0.686727	0.00498537	0.98909	-0.0685527	0.860081	-0.087941	0.731644	0.0732574	0.755362	-0.0764795	0.846446	1.31902	0.00023137
BSU_07480	yfmG	0.237627	0.279902	0.519262	0.170132	0.525067	0.177954	-0.188667	0.552478	0.0139275	0.960477	-0.914779	0.0277028	0.721223	0.0907659
BSU_07490	fecF	0.0193743	0.932926	-0.0514678	0.884018	-0.0299762	0.938094	0.0835949	0.652246	0.0812171	0.644364	0.164792	0.616715	0.465905	0.16152
BSU_07500	fecE	0.0738157	0.747902	-0.079555	0.820794	0.108823	0.790668	-0.288271	0.121129	-0.264023	0.18964	-0.0520825	0.885706	-0.213834	0.522746
BSU_07510	fecD	0.0649325	0.778429	-0.173158	0.62753	0.0452666	0.912535	-0.317055	0.160951	-0.340256	0.162419	-0.163189	0.667223	-0.715409	0.0380279
BSU_07520	fecC	0.0937946	0.67349	0.0786128	0.834242	-0.0103292	0.981673	-0.132526	0.532478	-0.207355	0.29736	-0.191035	0.591581	-1.32558	0.00766433
BSU_07530	yfmB	0.026163	0.897582	-0.138515	0.718371	-0.51953	0.302418	0.784789	0.0124188	0.551328	0.0483072	0.689033	0.129447	2.50028	7.51729e-05
BSU_07540	yfmA	-0.0014403	0.994062	-0.0997867	0.791639	-0.128141	0.811011	-0.138628	0.61051	-0.0633517	0.692193	0.277436	0.548894	1.57451	0.110061
BSU_07550	yflT	-0.0190352	0.924301	-0.315154	0.411898	-0.342161	0.506528	0.19592	0.522248	0.0823636	0.617556	0.000716733	0.998835	-1.94376	0.0292069
BSU_07560	pel	0.0698985	0.75605	0.187978	0.613474	0.123694	0.784575	0.106398	0.548415	-0.0242835	0.895505	0.0841364	0.820743	-1.25427	0.00278547
BSU_07570	yflS	-0.0693422	0.745305	0.0461141	0.904343	0.0232503	0.961915	0.781995	0.0126755	0.1084	0.692341	0.843268	0.0220235	-1.03316	0.0507157
BSU_07580	citS	-0.0175604	0.938283	-0.105721	0.772898	-0.141149	0.732788	0.0796051	0.689922	0.177623	0.393666	-0.0748779	0.858013	1.14969	0.00406859
BSU_07590	citT	-0.0359728	0.874231	-0.0802731	0.825792	-0.26118	0.519048	-0.0588487	0.792315	-0.0477183	0.828457	-0.225016	0.563813	1.12031	0.00544596
BSU_07600	yflP	-0.0353247	0.871858	-0.0876767	0.813752	-0.274472	0.526488	0.125367	0.499549	0.144006	0.476769	-0.201203	0.633416	1.34852	0.00202835
BSU_07610	citM	-0.00671405	0.967242	-0.236837	0.533395	-0.267166	0.612117	0.191463	0.463627	0.197581	0.43062	0.560002	0.251946	2.6757	2.14171e-06
BSU_07620	yflN	-0.0229976	0.893982	-0.285964	0.455546	-0.40601	0.423795	-0.00809913	0.978564	0.104325	0.69027	0.399434	0.401054	2.41529	1.79072e-05
BSU_07630	nos	0.0434271	0.850465	0.181312	0.619466	0.182275	0.643087	-0.202608	0.420141	-0.108269	0.644379	-0.379199	0.273617	-0.33539	0.354453
BSU_07640	yflL	0.0724511	0.753594	0.291897	0.421134	0.316083	0.421597	-0.405799	0.14897	-0.187886	0.443204	-0.409491	0.270012	-0.471515	0.222451
BSU_07650	yflK	0.138546	0.547067	0.479437	0.207537	0.636345	0.140862	-0.22007	0.329245	-0.102297	0.633002	-0.407059	0.226873	-0.869996	0.0147653
BSU_07660	yflJ	-0.00614082	0.978211	-0.0713407	0.84872	0.07788	0.860312	-0.00907682	0.975265	-0.216678	0.42558	0.169065	0.652088	-0.0732061	0.877178
BSU_07670	yflI	0.197604	0.384835	0.492929	0.195637	0.683205	0.112943	0.0948323	0.724788	0.0946812	0.71075	0.338886	0.385753	-0.696087	0.113534
BSU_07680	yflH	-0.141623	0.539072	0.0797742	0.822718	0.211171	0.595291	0.282438	0.273614	0.23875	0.36179	0.417611	0.250293	0.054005	0.884753
BSU_07690	yflG	-0.0729003	0.751875	-0.0057717	0.986793	0.0703179	0.850219	0.332889	0.0953906	0.27828	0.117136	0.386321	0.265818	0.381983	0.23741
BSU_07700	nagP	0.182314	0.402982	-0.177265	0.643989	-0.445968	0.342531	1.79478	7.83962e-21	0.632432	0.000179132	0.391196	0.355665	0.731827	0.102391
BSU_07710	ltaS	0.0578333	0.801809	0.292298	0.44169	0.682648	0.147087	-0.45005	0.011863	-0.349564	0.060066	-0.26013	0.524139	-2.40044	1.08609e-13
BSU_07720	yflD	-0.057623	0.56965	-0.214652	0.37967	-0.197381	0.674655	0.330763	0.266553	0.00472315	0.950574	0.592396	0.154851	1.1184	0.35566
BSU_07735	yflB	-0.0208122	0.927584	0.00784908	0.982922	-0.142611	0.735625	0.0782742	0.812591	0.103071	0.717273	-0.174621	0.672349	0.781902	0.0891542
BSU_07750	yflA	-0.0909231	0.640578	-0.17669	0.641658	-0.281216	0.589478	0.207977	0.534115	0.0568036	0.763069	-0.176114	0.719814	-0.468699	0.593642
BSU_07760	yfkT	-0.0997801	0.586593	-0.172616	0.64917	-0.204271	0.700514	0.188672	0.568707	0.0430792	0.808534	-0.0927022	0.850171	-0.182239	0.838586
BSU_07770	yfkS	-0.112182	0.455336	-0.524018	0.146384	-0.611872	0.25507	0.492955	0.237533	-0.10065	0.683062	0.294699	0.541038	1.17715	0.191398
BSU_07780	yfkR	-0.0181673	0.925408	-0.340133	0.372019	-0.437994	0.400445	0.448498	0.271233	0.146299	0.607364	0.383836	0.393218	0.531938	0.488824
BSU_07790	yfkQ	-0.0620589	0.769455	-0.178361	0.640522	-0.845278	0.105987	-0.0615768	0.881341	0.116935	0.674568	0.931916	0.0423676	0.398177	0.542499
BSU_07800	treP	-0.0671038	0.771141	-0.188416	0.61161	-0.693873	0.125848	1.82698	4.9294e-16	0.369864	0.169584	2.27087	2.07026e-06	-0.857689	0.0277082
BSU_07810	treA	-0.0442764	0.84664	-0.0721251	0.848223	-0.87302	0.0451999	1.56069	1.42693e-07	0.370575	0.190177	2.17004	6.38988e-06	-1.26208	0.00543822
BSU_07820	treR	0.0285437	0.901581	0.397899	0.292331	0.467068	0.313262	0.671026	0.00415795	0.0676491	0.764655	1.3603	0.00360909	-1.91819	7.08777e-08
BSU_07830	hypO	0.0732735	0.750536	0.0870466	0.812609	0.0800725	0.85224	0.325028	0.152936	0.0760832	0.733098	0.753082	0.075628	-0.908912	0.0253249
BSU_07840	yfkN	-0.00135771	0.995014	-0.174984	0.638507	-0.572468	0.185985	-0.439682	0.0244705	-0.188611	0.31606	-0.844286	0.0259459	1.0036	0.0319638
BSU_07850	yfkM	0.0533673	0.806236	0.0462679	0.904118	0.12173	0.806506	0.280664	0.407622	0.111393	0.548898	0.253907	0.603996	-2.27812	0.00392764
BSU_07860	yfkL	-0.0457636	0.842828	0.032984	0.927916	0.279905	0.499223	-0.0983516	0.65897	-0.0886124	0.69134	-0.115428	0.734375	-0.642503	0.0831968
BSU_07870	yfkK	0.0658363	0.775274	-0.0383065	0.913968	-0.0235034	0.952635	-0.444556	0.0687045	-0.00438021	0.984792	-0.17221	0.626228	0.101532	0.776806
BSU_07880	yfkJ	0.00596084	0.979366	0.112464	0.76672	0.261825	0.539907	0.65382	0.109254	0.246129	0.402874	0.515839	0.253012	-1.09185	0.0639666
BSU_07890	yfkI	-0.135377	0.554464	0.100512	0.788992	0.0851866	0.850813	0.576061	0.162399	0.223334	0.446793	0.389911	0.37723	-0.710264	0.208722
BSU_07900	yfkH	-0.0309464	0.89333	0.194234	0.597304	0.266243	0.524257	0.689101	0.0857598	0.255478	0.389638	0.290345	0.498155	-1.01354	0.0552654
BSU_07910	yfkF	0.0058772	0.979274	-0.0165851	0.962928	-0.0661515	0.865383	0.184287	0.348589	0.0408427	0.837859	-0.254985	0.47525	-0.295758	0.414747
BSU_07920	chaA	-0.169868	0.378446	-0.0635808	0.865568	-0.109416	0.834948	0.292151	0.425199	0.120691	0.579685	0.299406	0.536966	-0.816141	0.323402
BSU_07930	yfkD	-0.0953974	0.638544	-0.13185	0.731427	0.00160359	0.99755	0.589671	0.158423	0.193629	0.4862	0.536661	0.239409	-0.711906	0.303502
BSU_07940	yfkC	-0.0355465	0.877515	0.380078	0.31835	0.595327	0.206451	-0.199014	0.411432	-0.256423	0.296128	-0.269171	0.457138	-2.09924	2.46439e-08
BSU_07955	yfkA	-0.00239946	0.991623	0.200799	0.598038	0.706965	0.140937	-0.189235	0.361887	-0.17428	0.399057	-0.14783	0.686693	-2.48337	8.5413e-11
BSU_07970	yfjT	-0.0738789	0.746799	-0.201483	0.57947	-0.194285	0.639428	-0.243102	0.383325	-0.336644	0.220118	0.0773472	0.835442	-0.0216026	0.956702
BSU_07980	pdaA	0.0808595	0.724677	-0.0983654	0.796218	0.0352588	0.933574	-0.300657	0.315743	0.00534207	0.984108	-0.0127389	0.975129	-0.0248495	0.954817
BSU_07990	yfjR	-0.0098541	0.965516	-0.0196637	0.958382	-0.0436027	0.912699	0.530081	0.0332085	0.803603	0.000255494	0.829587	0.0521155	1.52452	0.000179016
BSU_08000	yfjQ	-0.000608013	0.997895	0.0732737	0.840351	0.408031	0.320773	0.194834	0.517017	0.0896253	0.729619	0.0390649	0.915644	-1.27701	0.00219549
BSU_08010	yfjP	-0.00240138	0.991578	-0.0703434	0.850282	-0.269138	0.54248	-0.00102018	0.996473	0.148655	0.500612	0.0150124	0.970924	0.552333	0.205274
BSU_08020	yfjO	0.041188	0.85775	-0.0389292	0.914196	-0.0862426	0.830553	-0.0741841	0.703013	-0.010203	0.957474	-0.0531142	0.874346	0.311356	0.411533
BSU_08029	yfzA	-0.0011677	0.995907	-0.200286	0.588373	-0.493841	0.218764	-0.470149	0.148218	-0.148182	0.610822	-0.873247	0.0391899	1.3304	0.00220811
BSU_08030	yfjN	-0.0707658	0.759003	0.141059	0.70427	0.209488	0.61087	-0.399123	0.08098	-0.262254	0.268636	-0.365381	0.351397	-0.95703	0.00698588
BSU_08040	yfjM	-0.0292088	0.897665	0.118788	0.747297	0.237876	0.574858	-0.161846	0.529735	-0.245597	0.366475	-0.355822	0.344358	-0.946912	0.0249384
BSU_08050	yfjL	-0.0638322	0.778789	0.273119	0.468751	0.505277	0.276259	-0.213921	0.38591	-0.25761	0.269287	-0.351847	0.328605	-1.30976	0.000638937
BSU_08060	acoA	0.046543	0.776427	0.271423	0.440594	0.418061	0.43097	-1.03955	0.0026157	-0.576181	0.00287871	-0.418625	0.237041	-3.59993	9.33248e-07
BSU_08070	acoB	0.0237153	0.882115	0.242405	0.489605	0.199328	0.649935	-1.23285	0.000180352	-0.62608	0.00247999	-0.485495	0.185261	-3.3219	9.16914e-06
BSU_08080	acoC	0.0454769	0.78359	0.28797	0.421978	0.426919	0.424656	-1.26527	0.000342944	-0.702704	0.00107558	-1.19362	0.0109765	-3.36159	2.51209e-06
BSU_08090	acoL	0.0485482	0.773339	0.307285	0.393895	0.423222	0.43036	-1.18324	0.00161645	-0.618117	0.0080949	-1.29945	0.00609034	-3.20555	5.08345e-06
BSU_08100	acoR	-0.0486571	0.784212	-0.160127	0.676408	-0.813895	0.0937545	-0.139802	0.448863	0.0311613	0.85806	-0.324484	0.508915	1.67661	0.00143648
BSU_08110	sspH	-0.0845608	0.645365	-0.164064	0.669524	-0.934093	0.0438089	-0.187164	0.344052	-0.035471	0.868122	-0.490215	0.318821	1.75799	0.000530062
BSU_08120	yfjF	-0.0740116	0.729871	-0.273339	0.471928	-0.618135	0.187213	0.05357	0.866934	0.308058	0.267643	0.11382	0.781494	2.001	1.0301e-05
BSU_08130	yfjE	-0.17714	0.414126	-0.422228	0.261036	-0.799135	0.0745734	-0.294944	0.30164	-0.106284	0.687766	-0.00132863	0.997146	1.86097	8.55275e-06
BSU_08140	yfjD	-0.080626	0.716666	-0.28896	0.442605	-0.803777	0.0566661	-0.123588	0.677839	0.143241	0.612009	0.0523387	0.892863	1.61169	0.00037444
BSU_08150	yfjC	-0.0318894	0.883214	-0.370506	0.33028	-0.912927	0.0425136	-0.104711	0.74883	0.111915	0.691493	-0.00646646	0.987039	1.63936	0.00108432
BSU_08160	yfjB	-0.0251934	0.89492	-0.277143	0.470954	-1.10884	0.022301	-0.295567	0.399897	-0.244632	0.403011	-0.319852	0.443482	2.00128	0.00136937
BSU_08170	yfjA	-0.0107821	0.950598	-0.280445	0.453011	-1.25333	0.0173971	-0.461421	0.263626	-0.131542	0.649075	-0.587651	0.218162	2.18461	0.00300437
BSU_08180	malA	-0.0101603	0.964229	-0.284237	0.435827	-0.397871	0.353632	-2.05046	2.34294e-08	-0.892057	0.00257186	-1.82479	0.000193342	-2.92797	1.78186e-07
BSU_08190	glvR	-0.0502782	0.810334	-0.373187	0.31909	-0.593443	0.184098	-1.91492	4.94432e-07	-0.805877	0.00678178	-1.95832	5.37305e-05	-2.23447	0.000235639
BSU_08200	malP	-0.0616599	0.739565	-0.328268	0.392668	-0.79335	0.0873729	-1.89363	1.12139e-07	-0.844917	0.00396773	-1.48298	0.00251412	-1.79402	0.00409068
BSU_08210	yfiB	-0.0741235	0.74793	-0.168683	0.638337	0.434072	0.252478	0.390142	0.185237	0.269407	0.287368	0.788342	0.0357914	0.171297	0.657179
BSU_08220	yfiC	-0.113697	0.622306	-0.00828317	0.981464	0.691799	0.0784767	0.494134	0.0633846	0.500998	0.0505444	0.681484	0.0721047	-0.0974511	0.804267
BSU_08230	catD	-0.105765	0.608447	-0.508613	0.180545	-0.197227	0.693663	-0.256611	0.538764	0.0915144	0.747183	-0.0454338	0.925614	0.637719	0.350616
BSU_08240	catE	-0.13701	0.549444	-0.235407	0.5338	-0.358798	0.40982	-0.435155	0.211842	-0.213051	0.460636	-0.397616	0.35184	0.169437	0.718636
BSU_08250	yfiF	0.0107989	0.962553	-0.015955	0.96603	-0.218017	0.605479	-0.0502734	0.879273	-0.272298	0.347196	-0.0534364	0.896602	0.939317	0.0396143
BSU_08260	yfiG	-0.0381573	0.851243	-0.104765	0.783272	-0.647838	0.150309	-0.205086	0.361899	-0.131896	0.5876	-0.487682	0.292577	1.33905	0.0041921
BSU_08270	yfiH	-0.0527027	0.802164	-0.0635439	0.86757	-0.620493	0.174433	0.0185264	0.943629	-0.152938	0.538427	-0.428294	0.360647	1.5763	0.00160259
BSU_08280	yfiI	-0.0138436	0.943083	-0.0719712	0.851144	-0.694165	0.142368	-0.150687	0.533109	-0.147374	0.521935	-0.457444	0.345247	1.38372	0.00868285
BSU_08290	lnrJ	0.0908813	0.693382	0.395658	0.301506	0.567493	0.213594	-0.405762	0.0646759	-0.244179	0.249455	-0.433981	0.272712	-1.31086	0.000576532
BSU_08300	lnrK	-0.00994084	0.965358	0.353504	0.352299	0.23228	0.602483	-0.301933	0.239158	-0.223694	0.350834	-0.454821	0.269198	-1.03932	0.00862897
BSU_08310	lnrL	0.0908871	0.613816	-0.189102	0.599893	-0.451913	0.397465	-0.229815	0.506684	-0.0274147	0.89016	-0.0538684	0.906996	0.00866701	0.993383
BSU_08320	lnrM	0.00810019	0.967183	-0.137563	0.720032	0.0265149	0.958276	-0.425091	0.301248	-0.0791825	0.786918	-0.0971502	0.843345	-0.037246	0.954316
BSU_08330	lnrN	0.065115	0.769949	-0.0661622	0.862714	-0.260775	0.567631	0.129304	0.743066	0.0284403	0.923529	0.139647	0.765711	0.798494	0.202842
BSU_08340	padR	0.000387679	0.998643	-0.128439	0.731459	-0.296774	0.476105	-0.0492646	0.829595	0.177788	0.404356	0.314043	0.355855	1.04176	0.0134999
BSU_08350	lipB	0.0278056	0.902698	0.258529	0.501035	0.610163	0.228473	-0.276239	0.343105	-0.375376	0.130794	-0.355904	0.412875	-2.62215	3.02132e-10
BSU_08360	yfiQ	0.118075	0.601493	-0.174163	0.642325	-0.324039	0.4652	-0.0756526	0.828652	-0.116394	0.68824	0.061822	0.879474	0.400732	0.438006
BSU_08370	yfiR	-0.0782785	0.729625	-0.0621027	0.864425	-0.0999028	0.808471	-0.0377486	0.875961	-0.0630747	0.80117	0.0330253	0.937646	0.257598	0.518074
BSU_08380	yfiS	-0.0670867	0.763683	-0.028209	0.939442	-0.426631	0.316212	-0.0949361	0.74808	-0.225021	0.409693	-0.233651	0.54382	-0.118721	0.781179
BSU_08390	bstA	-0.0909369	0.692353	-0.0132069	0.970677	-0.349631	0.371393	0.239443	0.261913	0.162565	0.456229	-0.0291013	0.933908	0.240431	0.509253
BSU_08400	yfiU	-0.0532499	0.817497	-0.193439	0.59951	-0.421248	0.33166	0.252654	0.31473	0.260597	0.281341	0.00305238	0.993344	1.08013	0.00398293
BSU_08410	yfiV	-0.00881438	0.969528	-0.0135496	0.970159	0.173875	0.65533	0.30958	0.239201	0.251311	0.31388	0.450073	0.212643	0.356446	0.355648
BSU_08425	mprF	-0.0271433	0.906313	0.160195	0.657864	0.27622	0.48737	0.116739	0.524635	0.0687961	0.696603	0.160593	0.623956	-0.536586	0.100579
BSU_08440	yfiY	0.0208299	0.927338	0.220199	0.545367	0.142328	0.742805	0.0212724	0.925566	-0.339362	0.0729219	-0.288696	0.404181	-1.82778	1.09318e-05
BSU_08450	yfiZ	0.152821	0.507923	0.413618	0.277588	0.617802	0.142795	0.0216533	0.900623	-0.0444232	0.802736	-0.296398	0.365179	-2.20577	6.11674e-11
BSU_08460	yfhA	0.0268244	0.907479	0.455174	0.230857	0.685354	0.104855	0.038611	0.835482	-0.10928	0.558972	-0.279686	0.410932	-2.08996	7.57222e-09
BSU_08470	yfhB	0.101199	0.660472	0.225259	0.541933	0.281676	0.465952	0.0113899	0.950891	0.0839863	0.614952	-0.165265	0.666365	-0.386319	0.238086
BSU_08480	yfhC	0.00929519	0.967817	0.0625641	0.858499	-0.0631472	0.865715	-0.0516134	0.744375	-0.0554245	0.738047	-0.120194	0.710411	-0.250434	0.444545
BSU_08490	yfhD	-0.160353	0.428032	0.17801	0.64332	0.197791	0.679979	0.303288	0.454904	0.138561	0.638204	0.274939	0.536741	-0.663579	0.238706
BSU_08500	yfhE	0.0759413	0.664976	0.260974	0.485804	0.264344	0.619061	0.370539	0.374652	0.108431	0.710121	0.204337	0.665592	-0.890719	0.270748
BSU_08510	yfhF	0.0852797	0.71143	0.0919622	0.799084	-0.0405684	0.919989	0.355058	0.32647	0.118316	0.682885	0.218026	0.560252	-0.19483	0.646078
BSU_08520	recX	-0.114742	0.619121	-0.202838	0.574135	-0.218279	0.579658	0.18632	0.318646	0.0743561	0.689326	0.227851	0.496573	0.600694	0.0831772
BSU_08530	yfhH	0.00535603	0.98143	-0.000827623	0.998211	-0.173687	0.679929	0.191503	0.396245	0.0637042	0.784191	-0.00218716	0.995128	0.499548	0.214755
BSU_08540	yfhI	0.156097	0.493876	0.115933	0.758364	0.181166	0.707214	-0.390875	0.128556	-0.340818	0.169452	0.203667	0.630156	-1.62713	0.000140352
BSU_08550	sspK	-0.0107695	0.928259	0.171708	0.571834	0.0657578	0.893186	-0.359866	0.376591	-0.137691	0.5615	-0.170327	0.729062	-1.36903	0.170947
BSU_08560	yfhJ	-0.0858695	0.707229	-0.192023	0.608793	-0.27027	0.481923	0.862574	0.00141128	0.711377	0.00412902	1.20177	0.00105292	1.03069	0.00443224
BSU_08570	yfhK	-0.0895862	0.637072	-0.517781	0.176115	-0.513384	0.326408	0.320096	0.33636	0.104412	0.579691	0.487533	0.319967	0.352027	0.687453
BSU_08580	yfhL	-0.239051	0.284387	-0.0514456	0.892571	-0.158358	0.760746	0.494858	0.109077	0.119625	0.650312	-0.230886	0.555698	0.808409	0.136769
BSU_08590	yfhM	-0.264233	0.248224	0.00911438	0.980906	-0.278831	0.591206	0.27065	0.397669	0.0578388	0.83859	-0.461764	0.269715	0.995838	0.0580532
BSU_08600	csbB	-0.0429827	0.8476	0.0290962	0.938775	0.592707	0.201655	0.606475	0.0515084	0.311945	0.226366	0.639405	0.0661523	-1.68574	0.0003428
BSU_08610	yfhO	-0.0013939	0.995122	0.372451	0.33263	0.881808	0.0645766	0.581513	0.0344401	0.112416	0.587903	0.421058	0.25362	-2.8062	9.17344e-12
BSU_08620	yfhP	-0.00195593	0.993191	-0.125141	0.734557	-0.215471	0.581545	0.22975	0.279592	0.255398	0.234545	0.486194	0.184563	0.821151	0.0298879
BSU_08630	mutY	0.0550303	0.811022	0.22194	0.541178	0.52613	0.218769	-0.0683392	0.745479	-0.127904	0.519757	0.128985	0.697813	-1.29158	0.0003187
BSU_08640	yfhS	0.149835	0.499244	0.495004	0.197877	0.926258	0.0667856	0.0624453	0.799312	0.0436876	0.856317	0.124786	0.743825	-2.41524	8.96492e-09
BSU_08650	fabL	0.00767542	0.973424	0.301404	0.407565	0.496818	0.231686	0.13118	0.489003	-0.0101547	0.958717	0.116992	0.726873	-1.21341	0.000422869
BSU_08660	sspE	0.0577474	0.802355	0.312222	0.388609	0.44689	0.280235	-0.065492	0.734991	-0.0760463	0.697557	-0.0575446	0.863751	-1.008	0.00846523
BSU_08670	ygaB	-0.0270285	0.90003	-0.134558	0.723516	-0.183408	0.706873	-0.162318	0.654959	-0.0255543	0.931239	-1.16866	0.0127791	0.339956	0.523073
BSU_08680	ygaC	-0.0202524	0.930079	-0.117445	0.749978	0.0220179	0.956676	0.450976	0.0135991	0.44678	0.0169102	0.662692	0.0692468	0.815812	0.0193914
BSU_08690	ygaD	-0.044299	0.847489	0.0390922	0.912308	0.178414	0.640079	0.174155	0.345731	0.164138	0.392477	0.529111	0.116981	-0.279812	0.403105
BSU_08700	ygaE	0.0855342	0.709195	0.183377	0.628282	0.563632	0.243251	-0.402337	0.0542849	-0.306502	0.174743	-0.129557	0.747773	-2.65623	4.97712e-12
BSU_08710	gsaB	0.013645	0.952728	0.206428	0.57585	0.370812	0.361061	0.168223	0.357411	0.123176	0.511492	0.161433	0.632061	-1.06718	0.00141632
BSU_08720	ygaF	-0.0431132	0.851835	-0.0197898	0.955457	-0.0942481	0.807267	0.0104944	0.95924	0.000464267	0.998134	0.0883511	0.797917	0.298899	0.403462
BSU_08730	perR	0.0068403	0.976278	-0.128653	0.723675	-0.203676	0.627911	-0.0709942	0.658483	0.0606356	0.712212	0.154689	0.673677	1.66102	5.50348e-06
BSU_08740	ygzB	0.0107204	0.961973	-0.22015	0.548164	-0.228048	0.588442	0.173223	0.43842	0.246521	0.203305	0.156285	0.702897	0.357436	0.38241
BSU_08750	ygxA	0.0866337	0.706518	0.0320529	0.927489	0.0296297	0.939261	0.00496052	0.986542	0.0434415	0.866438	-0.252291	0.477489	-0.620857	0.0803668
BSU_08760	spo0M	-0.175584	0.379016	-0.100004	0.794429	-0.101804	0.847472	-0.0401438	0.919858	-0.0160377	0.949448	-0.440626	0.336413	-0.100918	0.888618
BSU_08770	ygzA	0.166589	0.242944	0.304853	0.339156	0.41661	0.414162	0.259826	0.475966	0.0500231	0.794596	0.35829	0.445105	-0.345713	0.765105
BSU_08779	ygzC	0.0164248	0.929439	-0.00206126	0.995578	-0.286167	0.594153	-0.0459421	0.912388	0.0926861	0.739349	-0.318575	0.512917	-0.460209	0.571304
BSU_08780	ygaJ	0.0513604	0.810544	-0.184543	0.630077	-0.448343	0.323858	0.178986	0.505345	0.293198	0.225308	0.610403	0.135904	1.16825	0.0180637
BSU_08790	thiC	-0.0413188	0.857737	0.293371	0.421228	0.23057	0.600846	0.173638	0.520019	0.027335	0.91496	-0.00754153	0.984354	-1.3961	0.00112848
BSU_08800	ygaK	0.0204333	0.922097	-0.378052	0.321861	-0.260193	0.581858	0.271988	0.507937	-0.0782855	0.789412	0.158285	0.728658	1.73672	0.00337255
BSU_08810	senS	0.175653	0.409643	-0.121707	0.750588	-0.0906093	0.851089	0.0354114	0.877665	-0.0469864	0.639179	-0.133643	0.713459	3.17546	0.000299859
BSU_08820	katA	-0.00316582	0.988982	-0.0577204	0.868659	-0.127435	0.748041	-0.548114	0.00758786	-0.255631	0.229404	-0.368527	0.405271	4.21455	2.43772e-34
BSU_08830	ssuB	-4.18633e-05	0.999798	-0.151071	0.674983	-0.135548	0.800348	-0.0760102	0.700849	0.0409533	0.719774	0.0252706	0.944936	1.89901	0.0833029
BSU_08840	ssuA	-0.132203	0.432704	-0.261294	0.495732	-0.45263	0.385873	0.144879	0.67312	-0.0839708	0.625771	-0.216629	0.617846	2.36594	0.00526223
BSU_08850	ssuC	0.0578583	0.754984	0.255274	0.502668	0.0235924	0.964519	-0.0129466	0.974483	-0.00904461	0.969477	-0.135398	0.780751	0.907775	0.302866
BSU_08860	ssuD	-0.0325803	0.883466	0.104556	0.777764	-0.486354	0.272332	0.226786	0.570756	0.225784	0.445627	0.109495	0.812216	2.14438	5.77138e-05
BSU_08870	ygaN	-0.0242088	0.916184	-0.11623	0.755062	-0.331362	0.421604	-0.0973852	0.731123	-0.0109725	0.967203	0.178526	0.682813	1.08415	0.00824775
BSU_08880	rpsNB	-0.059998	0.763435	-0.187708	0.624791	-0.704226	0.161328	0.111461	0.789471	0.0912345	0.725727	-0.282972	0.564826	3.03555	4.05824e-06
BSU_08890	ygaO	0.0083612	0.971061	-0.200656	0.578519	-0.280078	0.534012	0.202161	0.416886	0.243733	0.30534	0.00276579	0.993863	0.973271	0.00925507
BSU_08899	ygzD	-0.0824427	0.718152	-0.462932	0.215815	-0.39353	0.39046	-0.102474	0.785794	0.0839423	0.776016	0.1845	0.658481	0.585397	0.236318
BSU_08900	yhzB	0.00647903	0.977604	0.0207686	0.95362	0.320459	0.41386	0.090719	0.719235	0.106567	0.649166	0.626418	0.0995571	0.694506	0.0663014
BSU_08910	queG	0.0157065	0.945415	-0.11784	0.744039	-0.332607	0.433049	0.0188875	0.945484	-0.198199	0.453691	0.158393	0.668598	0.553728	0.185265
BSU_08920	yhbB	-0.0567548	0.796539	-0.331683	0.382345	-0.0503066	0.912107	-0.117082	0.771944	-0.265525	0.3692	0.0809711	0.856774	0.818811	0.131747
BSU_08930	cspR	0.0978069	0.671719	0.213386	0.566819	0.473197	0.290452	0.0503761	0.793776	-0.0839394	0.678097	0.174262	0.638841	-1.33002	0.000159697
BSU_08940	yhbD	-0.0567863	0.805634	-0.176684	0.632817	-0.535102	0.249554	-0.0847691	0.772184	0.889765	0.00040656	0.186712	0.636271	1.63532	2.89041e-05
BSU_08950	yhbE	-0.0930856	0.686611	-0.173436	0.644401	-0.459506	0.341353	0.16922	0.56399	0.778548	0.00326878	0.0741357	0.852863	1.5786	3.44364e-05
BSU_08960	yhbF	-0.115087	0.617846	-0.210344	0.577533	-0.566942	0.23277	0.147702	0.614684	0.783581	0.00197934	0.125452	0.750468	1.76806	1.52767e-05
BSU_08970	prkA	-0.0436596	0.840142	-0.0104918	0.978127	-0.0510354	0.915755	-0.0104632	0.979672	0.0595848	0.840177	0.259253	0.565225	0.288129	0.638063
BSU_08980	yhbH	-0.0899221	0.6936	-0.119869	0.748072	-0.0623161	0.886341	0.166668	0.637035	-0.0261112	0.929135	0.536764	0.186728	0.295899	0.552035
BSU_08990	yhbI	0.219923	0.257659	0.150362	0.687797	0.62099	0.238162	-0.641359	0.0955702	-0.404908	0.173936	0.297715	0.537913	-2.46399	0.000329114
BSU_09000	yhbJ	-0.0223052	0.913055	0.151938	0.692327	0.328575	0.516082	-0.780494	0.00740348	-0.630545	0.020663	-0.0861413	0.855697	-2.16963	7.93151e-05
BSU_09010	yhcA	-0.00266253	0.990642	0.213418	0.570342	0.0353526	0.93794	-0.26047	0.263276	-0.416722	0.0967871	0.117468	0.8004	-1.65835	2.04342e-05
BSU_09020	yhcB	0.0700797	0.750002	0.382426	0.318135	0.38312	0.428072	-0.452037	0.0849461	-0.517733	0.0407783	0.0424257	0.926488	-1.97937	4.01674e-05
BSU_09030	yhcC	0.204915	0.351774	0.228899	0.551093	0.295077	0.549037	-0.275913	0.380962	-0.250611	0.368211	0.113679	0.793592	-1.6074	0.00129275
BSU_09040	yhcD	0.0417094	0.676891	0.12277	0.597164	-0.0392379	0.919707	0.0418863	0.814837	0.00472315	0.950574	-0.0594608	0.749636	0.403371	0.724355
BSU_09050	yhcE	0.108578	0.633733	0.218179	0.560462	0.236594	0.602488	-0.00829107	0.980355	0.0477741	0.858033	0.294741	0.459767	-0.713426	0.118201
BSU_09060	yhcF	0.0219085	0.916723	0.275029	0.467056	0.222119	0.636055	-0.410167	0.191898	-0.204507	0.464658	0.160749	0.692401	-0.77928	0.10563
BSU_09070	yhcG	-0.0928958	0.677102	0.175102	0.641698	0.206311	0.638081	0.0193098	0.945882	-0.0973072	0.698524	0.369631	0.31515	-0.650941	0.165916
BSU_09080	yhcH	0.049421	0.819827	0.37923	0.323775	0.711736	0.10733	-0.2912	0.251554	-0.134595	0.560761	0.156568	0.690676	-1.35416	0.0020362
BSU_09090	yhcI	-0.0449961	0.840513	0.375204	0.326644	0.519365	0.21823	-0.206665	0.480842	-0.247258	0.351219	-0.0263618	0.946133	-1.025	0.0241477
BSU_09100	cspB	-0.0242689	0.915965	0.00653575	0.985884	-0.0416079	0.91797	-0.436979	0.0466485	-0.106052	0.609516	0.0771248	0.85429	0.142211	0.707817
BSU_09110	yhcJ	0.00362825	0.987458	0.282701	0.448018	0.398041	0.347279	-0.279216	0.137901	-0.220439	0.235056	-0.142982	0.694655	-0.396974	0.254796
BSU_09120	dgcK	-0.0599333	0.795114	0.188847	0.62326	0.415278	0.388115	-0.462622	0.0138469	-0.332902	0.102119	-0.330857	0.45841	-2.16266	7.68743e-10
BSU_09130	tcyP	0.0331003	0.885947	0.267417	0.46306	0.259609	0.53462	-0.233109	0.241414	-0.497292	0.0336069	0.384712	0.409127	-1.18654	0.000687848
BSU_09140	yhcM	-0.137691	0.486983	-0.408366	0.283972	-0.300432	0.570523	0.176546	0.60405	0.0906257	0.608997	0.426163	0.385772	-0.973214	0.267136
BSU_09150	yhcN	-0.0131233	0.952703	0.259919	0.49108	0.404383	0.370913	-0.695371	0.0325414	-0.378704	0.189367	-0.925928	0.0242268	-1.09037	0.0229332
BSU_09165	yhcO	-0.00955218	0.954432	0.0878488	0.808927	-0.280037	0.600782	0.205527	0.584727	-0.0180008	0.925904	0.254665	0.590046	0.337995	0.751077
BSU_09180	yhcQ	-0.128006	0.572884	-0.384946	0.309524	-0.534714	0.236249	0.242202	0.540441	0.00415607	0.988732	0.32715	0.470215	1.26895	0.0221092
BSU_09190	yhcR	-0.0302739	0.888652	-0.142604	0.710639	-0.546549	0.248455	-0.203363	0.296828	-0.0935311	0.621229	-0.527688	0.177487	1.70485	0.000325794
BSU_09200	yhcS	-0.0956638	0.663183	-0.201769	0.598894	-0.586434	0.182245	-0.218268	0.342958	-0.082289	0.712899	-0.387332	0.276283	1.70373	0.000206291
BSU_09210	yhcT	-0.0602066	0.794046	0.372395	0.303045	0.348924	0.404616	-0.194901	0.528788	-0.212263	0.441998	-0.102904	0.792002	-0.472194	0.289445
BSU_09220	yhcU	0.0656424	0.760989	0.200609	0.601154	0.618426	0.195141	0.361367	0.352785	0.242093	0.414657	0.112791	0.799435	-0.834575	0.178373
BSU_09230	yhcV	0.224028	0.277338	0.23798	0.532968	0.366718	0.483277	0.068784	0.856367	0.137394	0.642133	-0.36602	0.405431	-1.71913	0.00778118
BSU_09240	yhcW	-0.0529823	0.818107	0.0534798	0.884083	0.579888	0.168239	0.61624	0.116887	0.290396	0.329144	0.435483	0.297035	-1.14045	0.0252966
BSU_09250	yhcX	-0.0985412	0.668799	0.0900734	0.796565	0.292709	0.440835	0.433136	0.27568	0.224329	0.450733	0.29811	0.492804	-0.587033	0.258158
BSU_09259	yhzG	0.0745245	0.686187	0.0358268	0.922921	-0.37872	0.481083	0.31891	0.442759	0.165784	0.517435	0.468428	0.339876	0.569662	0.530085
BSU_09260	yhxA	-0.022843	0.916118	-0.191957	0.611912	-0.485217	0.264088	0.15271	0.486719	0.122388	0.583469	-0.123903	0.781473	0.414254	0.38141
BSU_09270	glpP	-0.0410053	0.852328	-0.232683	0.534449	-0.51171	0.224609	0.144938	0.506876	0.111204	0.606611	-0.11292	0.794053	0.385809	0.388884
BSU_09280	glpF	-0.041553	0.828851	-0.11852	0.757679	-0.558781	0.211621	0.675016	0.00185306	0.327334	0.0580889	0.0151147	0.975367	-1.28039	0.00814975
BSU_09290	glpK	-0.0807981	0.688904	-0.0675505	0.858051	-0.419211	0.324876	0.532361	0.0198357	0.28974	0.195284	-0.0509052	0.914446	-1.12649	0.0150618
BSU_09300	glpD	-0.118417	0.607749	-0.162927	0.647133	-0.307571	0.420495	1.11311	6.81734e-10	0.520366	0.0134521	0.509258	0.24585	-0.970403	0.00354252
BSU_09310	pgcA	-0.0597699	0.795364	0.160004	0.645511	0.480697	0.198002	0.603903	0.00042203	0.503339	0.00363229	0.743956	0.0468645	0.0850493	0.792365
BSU_09320	yhcY	-0.0309607	0.892736	-0.104273	0.776645	-0.228747	0.594782	-0.231515	0.361852	-0.145397	0.565115	-0.105744	0.775272	1.62679	3.08946e-05
BSU_09330	yhcZ	-0.0582396	0.8003	-0.146894	0.682183	-0.342483	0.382161	-0.278148	0.222589	-0.111253	0.66662	-0.0879975	0.798321	1.65969	2.18191e-06
BSU_09340	yhdA	-0.030625	0.894359	-0.124308	0.726466	-0.263055	0.494546	-0.219528	0.373611	-0.0732522	0.748359	-0.12686	0.721209	1.58466	9.89164e-06
BSU_09350	yhdB	0.0453045	0.825132	-0.424522	0.268785	-0.0276885	0.956379	-0.594961	0.15325	-0.347454	0.220646	-0.741424	0.121856	0.974392	0.122271
BSU_09360	yhdC	0.167971	0.398493	-0.12549	0.743097	-0.0850045	0.863434	-0.526374	0.188457	-0.11618	0.695762	-0.22968	0.617746	1.40973	0.017133
BSU_09370	lytF	0.0893165	0.672616	-0.0299079	0.935144	0.218006	0.62765	-0.456118	0.00950142	-0.220771	0.177013	-0.558201	0.0850985	0.550305	0.201213
BSU_09380	nsrR	-0.0295466	0.897953	-0.119341	0.732541	-0.0358033	0.923553	-0.189132	0.300479	0.0171538	0.929581	0.0895104	0.787104	0.908966	0.00529983
BSU_09390	ygxB	-0.0158846	0.931379	0.00958222	0.979764	0.317635	0.548391	0.10298	0.696986	0.0459746	0.743117	0.140193	0.773022	-2.95216	0.00177826
BSU_09400	spoVR	0.0581372	0.792594	0.137187	0.71584	-0.120107	0.795064	0.339764	0.381063	0.119564	0.688027	0.215532	0.628737	0.508211	0.359943
BSU_09410	phoA	-0.0234154	0.91876	-0.228032	0.541285	0.0248037	0.956876	-0.0295736	0.905565	0.0550189	0.816459	0.492137	0.161439	1.908	3.03783e-07
BSU_09420	lytE	0.0826499	0.719173	-0.0146265	0.96648	0.10092	0.786985	0.183162	0.372718	-0.118567	0.543809	0.0154649	0.964824	-0.496758	0.132058
BSU_09430	citR	-0.0607203	0.792426	-0.0262759	0.942523	-0.0247123	0.95108	0.26599	0.307321	0.294632	0.225726	0.418325	0.258057	0.131261	0.740731
BSU_09440	citA	-0.0402896	0.824116	-0.182297	0.614939	-1.35952	0.00958478	0.181637	0.424322	0.175849	0.437945	0.325532	0.350723	3.56417	7.87859e-09
BSU_09450	yhdF	-0.0383125	0.826445	-0.184071	0.611803	-1.3675	0.00897659	0.659637	0.101385	0.29852	0.314275	0.163177	0.683102	2.8127	2.66228e-05
BSU_09460	bcaP	0.163036	0.41106	0.0410055	0.914952	-0.00968228	0.984949	0.232952	0.32471	0.195909	0.399255	0.38939	0.416615	2.7681	3.76946e-05
BSU_09470	yhdH	0.0341211	0.882438	0.047068	0.896194	0.203448	0.602899	-0.17467	0.517786	-0.195647	0.402752	-0.0174547	0.964824	-0.704692	0.0557919
BSU_09480	yhdI	-0.0682007	0.767439	-0.0301363	0.934253	-0.28635	0.470173	0.228578	0.309994	-0.0689412	0.761782	0.0371218	0.915863	0.355235	0.340365
BSU_09490	yhdJ	0.0686117	0.750817	-0.0472475	0.90165	-0.0454662	0.924078	-0.0625907	0.857579	-0.0838375	0.76688	-0.133689	0.764154	0.580636	0.311329
BSU_09500	yhdK	-0.0136951	0.950346	-0.0561358	0.88065	0.0888067	0.839849	0.0139368	0.969842	-0.0770348	0.793478	0.371512	0.372135	-0.27395	0.579862
BSU_09510	yhdL	0.0408797	0.85923	-0.00963414	0.978105	0.159335	0.673024	-0.0401705	0.823542	-0.0897838	0.652713	0.417618	0.225371	-0.429072	0.193898
BSU_09520	sigM	0.046414	0.836745	0.0169747	0.962684	0.29036	0.496104	0.0769773	0.757552	-0.139148	0.538422	0.65746	0.0839873	-0.914287	0.0177834
BSU_09530	yhdN	-0.0751542	0.684623	-0.327154	0.392092	-0.497583	0.342026	0.27252	0.405775	0.0871129	0.624331	0.40788	0.406688	0.067557	0.939863
BSU_09540	plsC	0.0180063	0.937727	-0.161036	0.651682	-0.127768	0.759586	0.0142504	0.958804	-0.104956	0.621092	-0.25462	0.458007	-0.129864	0.704621
BSU_09550	yhdP	0.0110109	0.961751	-0.0800619	0.81749	-0.072455	0.844709	0.0227558	0.891755	0.265036	0.14009	0.439549	0.175972	0.556675	0.0800874
BSU_09560	cueR	0.0109355	0.961737	-0.0608962	0.868017	0.0397198	0.926472	0.0515714	0.83035	0.261154	0.256892	0.338676	0.377457	0.741175	0.0507693
BSU_09570	yhdR	0.0460948	0.841318	0.372919	0.326921	0.68352	0.130299	-0.22156	0.397336	0.0420816	0.861175	0.117552	0.728808	-1.10986	0.00229305
BSU_09590	yhdT	0.0438411	0.846519	-0.160516	0.669544	-0.225558	0.60185	0.144049	0.393803	0.25998	0.110684	0.185642	0.664176	0.911811	0.0341722
BSU_09600	yhdU	0.00559318	0.97902	-0.178574	0.64027	-0.483353	0.304189	-0.304472	0.304821	-0.210878	0.437693	-0.208719	0.561476	1.25971	0.00992773
BSU_09610	yhdV	-0.0107174	0.962381	-0.119629	0.752578	-0.540867	0.203799	-0.238977	0.3189	-0.0277387	0.900426	-0.213869	0.540502	1.40927	0.00116288
BSU_09620	yhdW	0.00203954	0.992802	-0.138159	0.714322	-0.498691	0.233756	-0.208246	0.333735	-0.0299568	0.883288	-0.0520956	0.876337	1.47062	0.000323659
BSU_09630	yhdX	0.0057702	0.971378	-0.309119	0.401446	-1.1378	0.0318554	0.113092	0.782305	0.162537	0.5766	0.411934	0.381162	2.23626	0.00505853
BSU_09640	yhdY	-0.0557117	0.79881	-0.19974	0.599522	-0.31315	0.488477	0.436989	0.0552162	-0.0789903	0.733336	0.377976	0.278028	-0.934756	0.0587284
BSU_09650	srtN	-0.0519651	0.821816	-0.190457	0.603761	-0.20891	0.616606	0.0164314	0.939011	0.22873	0.281979	0.087562	0.807265	0.972709	0.00936687
BSU_09660	yheN	0.0419184	0.855623	-0.0361557	0.917098	-0.150418	0.684809	-0.291179	0.135361	-0.183696	0.372117	-0.211348	0.566679	0.296116	0.346659
BSU_09670	dat	-0.00086838	0.996914	-0.21256	0.573455	-0.332262	0.472654	0.218426	0.267533	0.284319	0.135369	0.161788	0.712754	1.68304	9.98843e-05
BSU_09680	nhaC	-0.0786447	0.731449	-0.17378	0.635939	-0.270218	0.527711	-0.522357	0.0289334	-0.470893	0.0428886	0.11103	0.800453	-0.903987	0.0373738
BSU_09690	nhaX	-0.119092	0.577882	-0.542138	0.157322	-0.736832	0.127553	0.284223	0.407544	0.115468	0.530456	0.116338	0.812982	-1.30608	0.116901
BSU_09700	bmrB	0.0125448	0.95391	-0.233272	0.539599	-0.43454	0.341666	-0.166795	0.470065	-0.0240621	0.906455	-0.187037	0.646923	1.6293	0.000163512
BSU_09710	bmrC	0.184138	0.416289	0.420238	0.265527	0.388332	0.331912	-0.314163	0.273379	-0.0764195	0.770551	-0.301338	0.44748	0.345879	0.375074
BSU_09720	bmrD	0.217291	0.343095	0.295506	0.418247	0.37398	0.321384	-0.297124	0.328428	-0.0435038	0.872351	-0.240374	0.549833	0.481332	0.227134
BSU_09730	yheG	0.0434065	0.850793	0.118986	0.738113	0.150538	0.699405	0.311458	0.125913	0.182533	0.379212	0.371087	0.293758	-0.67551	0.0585236
BSU_09740	yheF	0.0139178	0.934093	-0.147036	0.675493	0.0816816	0.879241	-0.0181444	0.955334	0.161991	0.427787	0.15734	0.725299	1.12439	0.280664
BSU_09750	sspB	0.00241896	0.988395	-0.00503069	0.989365	-0.321995	0.542296	0.328278	0.428605	0.0494585	0.837327	0.177204	0.717884	0.951031	0.256038
BSU_09760	yheE	0.0187375	0.927098	-0.207501	0.589085	-0.570056	0.253198	0.308821	0.337521	0.267603	0.34512	0.305165	0.498576	1.29679	0.0233069
BSU_09770	yheD	0.0482292	0.832582	-0.255127	0.500754	0.0171726	0.969899	0.202904	0.606702	0.046854	0.874984	0.456943	0.30047	0.279418	0.620007
BSU_09780	yheC	-0.11144	0.568812	-0.155447	0.684436	-0.330953	0.531184	0.426184	0.288916	-0.0199194	0.943935	0.552875	0.229026	0.648693	0.387374
BSU_09790	yheB	-0.00720137	0.97508	0.156639	0.662627	0.501187	0.19744	0.204349	0.341141	0.216387	0.298023	0.343486	0.313281	-0.50559	0.161738
BSU_09800	yheA	0.018479	0.933086	0.353273	0.357291	0.715641	0.101124	-0.0514707	0.783575	-0.11269	0.604645	0.100401	0.763534	-1.95635	2.6392e-06
BSU_09810	yhaZ	0.00352015	0.987828	-0.0240466	0.947112	-0.0898133	0.821752	0.360785	0.0535758	0.367181	0.0608921	0.403575	0.220845	-1.11004	0.00230044
BSU_09830	yhaX	-0.123575	0.586144	-0.285175	0.445818	-0.388233	0.390673	-0.540813	0.0523803	-0.337538	0.107629	-0.912668	0.0149648	1.17291	0.000556304
BSU_09840	hemZ	0.0547317	0.812332	0.320835	0.39929	0.521377	0.250007	-0.554096	0.0324909	-0.34821	0.132272	-0.195818	0.648613	-1.75712	5.63965e-06
BSU_09850	khtU	-0.0826616	0.714415	-0.123777	0.743187	-0.0965552	0.834555	1.0266	5.30813e-05	0.450352	0.0879965	0.621457	0.108396	2.05232	8.65451e-08
BSU_09860	khtT	-0.201029	0.383221	-0.270048	0.47375	-0.315235	0.440322	0.833603	0.00164277	0.459495	0.0721389	0.575059	0.120107	1.8686	6.55159e-07
BSU_09870	khtS	-0.0565645	0.800938	-0.0582235	0.877922	-0.151294	0.712377	0.78703	0.000685656	0.654383	0.00486209	0.632722	0.0946137	1.55295	3.83845e-05
BSU_09880	yhaR	-0.00270695	0.989607	-0.0909093	0.811566	-0.368343	0.427589	-0.0411223	0.840364	0.0549315	0.783347	-0.613763	0.211545	0.458859	0.35461
BSU_09889	yhzD	0.0456756	0.834668	0.0168754	0.964466	-0.497072	0.281445	-0.0276192	0.938095	-0.0855178	0.771554	-0.731357	0.100461	0.87482	0.0725385
BSU_09890	yhaQ	-0.0599907	0.794224	0.420379	0.271758	0.718758	0.113149	-0.38704	0.0841082	-0.261346	0.286294	-0.958376	0.0101109	-2.34366	3.82868e-10
BSU_09900	yhaP	0.0356227	0.877201	0.578809	0.132157	0.786108	0.0674612	-0.281301	0.202861	-0.228865	0.294534	-0.855284	0.0118768	-2.32674	2.05089e-10
BSU_09910	yhaO	-0.00990303	0.965759	-0.0903183	0.799498	-0.0235374	0.95158	0.403806	0.0530531	0.210439	0.317923	0.42546	0.22036	-0.8511	0.0155309
BSU_09920	sbcE	-0.042208	0.854794	0.133506	0.704523	0.161015	0.674106	0.199457	0.385875	0.093145	0.674534	0.275942	0.422361	-1.24785	0.000488354
BSU_09930	yhaM	-0.0478369	0.835582	0.0030623	0.993083	0.0568011	0.884964	0.174858	0.444257	0.184334	0.390098	0.258177	0.443952	-0.449821	0.190074
BSU_09940	yhaL	-0.080146	0.578021	-0.19212	0.569821	0.228894	0.669965	-0.0778087	0.85228	-0.186292	0.47889	0.195644	0.682357	-0.923931	0.279474
BSU_09950	prsA	-0.125154	0.585816	0.15292	0.675464	0.529532	0.240089	0.171347	0.308294	0.242021	0.173629	0.506142	0.114435	-0.630944	0.0470046
BSU_09958	sscA	-0.00642574	0.9415	-0.0164888	0.944685	-0.177991	0.624391	-0.0760102	0.700849	0.0176331	0.870624	0.0203859	0.950267	-0.128204	0.915641
BSU_09965	yhaJ	0.259232	0.256532	0.124737	0.735084	0.282499	0.524134	-0.399076	0.137767	-0.201523	0.460336	-0.323707	0.398152	-1.40524	0.00136546
BSU_09980	yhaI	0.0918244	0.683635	-0.116264	0.754637	0.0390048	0.934155	0.0981587	0.644894	0.115906	0.598365	0.0556877	0.901106	0.600198	0.195542
BSU_09990	scoC	0.12925	0.574722	-0.116469	0.749621	-0.0655673	0.881417	0.214256	0.226517	0.238654	0.205494	0.264046	0.54834	0.914961	0.0238612
BSU_10000	yhaH	-0.0103865	0.964058	-0.108406	0.769032	-0.210392	0.61033	0.230351	0.21832	0.335573	0.0601483	0.424362	0.272216	1.11922	0.0021757
BSU_10009	yhzF	0.0559427	0.792403	-0.0404861	0.914853	-0.0382224	0.935822	-0.0654086	0.844667	-0.045822	0.871596	-0.0807531	0.836675	0.414664	0.448422
BSU_10010	trpP	0.0693746	0.758924	0.0155037	0.96639	-0.0837051	0.839674	0.151274	0.5709	0.151733	0.531743	0.0597125	0.882874	0.251979	0.556825
BSU_10020	serC	0.0814715	0.721371	0.306243	0.413847	0.41698	0.339688	-0.125862	0.511817	0.00850164	0.964759	0.0364515	0.913175	-0.978304	0.00603224
BSU_10030	hit	-0.0130353	0.954939	0.0535238	0.881518	0.0877816	0.822685	0.491435	0.0102677	0.260769	0.165493	0.338171	0.355938	0.252615	0.489117
BSU_10040	ecsA	-0.0107595	0.96272	-0.031209	0.930504	0.216502	0.562593	0.340915	0.056813	0.325968	0.0775019	0.518742	0.156631	0.147677	0.651761
BSU_10050	ecsB	-0.0289211	0.900268	-0.000454629	0.998961	0.223367	0.556345	0.265742	0.148504	0.262066	0.152862	0.361144	0.302554	0.29226	0.373461
BSU_10060	ecsC	-0.0468376	0.838906	0.03021	0.931072	0.227117	0.555387	0.308829	0.216959	0.328791	0.102676	0.302609	0.383575	0.621626	0.0684982
BSU_10070	sndC	0.0896221	0.696708	-0.164111	0.660841	-0.177422	0.695872	0.589758	0.0037743	0.603015	0.00144512	0.647321	0.151917	2.60239	1.32009e-10
BSU_10080	yhfA	-0.097132	0.631203	0.12277	0.747026	0.350167	0.438049	0.466986	0.207511	0.304867	0.301873	0.503874	0.243065	0.197904	0.719154
BSU_10090	yhgB	-0.0444424	0.811232	0.0110731	0.977018	0.117849	0.811398	0.337014	0.367791	0.0284536	0.923876	-0.232712	0.604027	-0.308692	0.616695
BSU_10100	hmoB	0.0108427	0.96196	0.202606	0.585104	0.545142	0.202066	0.393495	0.231785	0.29812	0.297554	0.351873	0.357388	-0.943137	0.0387719
BSU_10110	pbpF	-0.030763	0.893872	-0.0800732	0.820904	-0.0561042	0.885056	0.128653	0.605067	-0.114354	0.60254	0.0961033	0.782329	-0.153573	0.660048
BSU_10120	hemE	0.0762212	0.740781	0.0716433	0.83855	0.284354	0.470113	0.370718	0.119253	0.16595	0.449916	0.153289	0.656783	-0.607143	0.0698471
BSU_10130	hemH	0.00431528	0.985014	0.117	0.739946	0.219259	0.584201	0.476173	0.014574	0.382015	0.0364789	0.466826	0.166673	-0.329307	0.304086
BSU_10140	hemY	-0.0380753	0.868593	0.0816133	0.815255	0.197508	0.608476	0.400968	0.0726515	0.307717	0.143682	0.311826	0.342306	-0.39035	0.238638
BSU_10150	yhgD	0.0417884	0.852623	0.0396029	0.915132	-0.0731473	0.864379	-0.356508	0.338552	-0.194871	0.51125	-0.138852	0.738704	-1.05906	0.0333133
BSU_10160	yhgE	0.0266729	0.907866	0.250792	0.495912	0.174828	0.684041	0.0286855	0.923157	-0.0560232	0.840642	0.232934	0.549732	-1.28977	0.000741172
BSU_10170	fabHB	0.118264	0.525281	0.368781	0.330036	0.5342	0.303198	-0.0896389	0.766918	-0.299457	0.268489	0.196493	0.615008	-1.93383	0.00104713
BSU_10180	yhfC	-0.11736	0.587246	-0.0210307	0.955027	-0.171381	0.703284	-0.00951092	0.971236	-0.0643582	0.800665	-0.545651	0.187082	-0.0511458	0.91363
BSU_10200	yhfE	-0.00479862	0.983368	0.110662	0.751325	0.336504	0.372109	0.422129	0.0303276	0.404433	0.0367629	0.38962	0.361306	0.0481838	0.884438
BSU_10210	yhfF	-0.0127235	0.956039	0.0492637	0.892444	0.213749	0.599807	0.417002	0.0304588	0.328541	0.0987763	0.348612	0.412127	0.308211	0.382403
BSU_10220	gltT	-0.0982112	0.663245	-0.173387	0.649278	-0.664318	0.116226	-0.148068	0.460792	-0.104139	0.603115	-0.141094	0.669474	0.846962	0.0192241
BSU_10230	yhfH	0.27611	0.213297	0.0740631	0.846362	0.407284	0.303847	-0.85148	0.0239597	0.0871352	0.765956	-0.163101	0.7368	-0.917148	0.0249203
BSU_10240	yhfI	-0.186526	0.413727	0.129443	0.729704	0.714444	0.121605	0.915205	0.000717536	0.514873	0.0518149	0.843707	0.022324	-1.47531	0.000550515
BSU_10250	lplJ	-0.197156	0.389631	0.177893	0.638198	0.53335	0.25002	0.739652	0.014384	0.504455	0.0597452	0.839933	0.0212471	-1.06045	0.0173053
BSU_10260	yhfK	-0.0703224	0.759859	0.186644	0.595489	0.393324	0.299346	0.860543	3.37277e-05	0.669438	0.0011002	0.78781	0.0434083	-0.386522	0.253842
BSU_10270	lcfB	-0.100711	0.646863	0.00814206	0.982952	-0.5346	0.219604	-0.374273	0.0985986	-0.276966	0.208702	-0.602386	0.192624	0.447325	0.3501
BSU_10280	yhfM	-0.0834232	0.702533	-0.247645	0.518184	-0.400181	0.409916	-0.136999	0.743144	-0.372792	0.198921	-0.0933409	0.842287	0.167528	0.788988
BSU_10290	yhfN	-0.0334019	0.882053	-0.168039	0.653716	-0.291804	0.511164	0.0549664	0.804376	0.0626356	0.780487	-0.0270694	0.938259	0.921951	0.0345113
BSU_10300	aprE	-0.0282045	0.692963	0.0785458	0.726926	-0.0606297	0.865183	-0.00186984	0.994527	-0.00217306	0.984486	0.225082	0.591328	-0.376309	0.754299
BSU_10310	yhfO	0.102302	0.639022	0.256662	0.502589	0.0695414	0.887285	-0.104663	0.753841	-0.183214	0.51677	-0.0543482	0.898134	-1.87184	0.000759737
BSU_10320	yhfP	-0.00594746	0.979398	0.269625	0.450363	0.37106	0.341171	0.535493	0.0164341	0.367517	0.116947	0.457923	0.178644	-1.03269	0.00394993
BSU_10330	yhfQ	0.0285089	0.90081	0.0410897	0.909954	-0.0150521	0.971021	-0.0858116	0.600437	-0.181244	0.272538	-0.275813	0.389557	-0.833212	0.0413877
BSU_10340	yhfR	-0.131989	0.567363	-0.0411	0.907022	0.300782	0.431366	0.166738	0.419459	0.201941	0.302757	0.480164	0.168975	0.283621	0.400767
BSU_10350	yhfS	0.174979	0.445392	0.360635	0.335222	0.338405	0.441966	-0.112826	0.664486	0.020919	0.931793	-0.287235	0.429999	-1.15519	0.00575414
BSU_10360	yhfT	0.0430292	0.85144	0.256992	0.483085	0.164415	0.690188	0.431809	0.0768372	0.126465	0.591079	0.127269	0.721748	-0.786134	0.045384
BSU_10370	yhfU	0.192819	0.26608	0.293528	0.421811	0.587324	0.274093	-0.503771	0.220815	-0.0564834	0.832131	-0.100383	0.82556	-0.595082	0.512636
BSU_10380	hemAT	0.0803019	0.704844	0.0485878	0.89567	0.209704	0.633005	-0.739197	4.49347e-05	-0.378162	0.0404694	-0.909052	0.00718698	0.0846108	0.848851
BSU_10390	yhfW	0.0301838	0.867814	-0.15874	0.679503	-0.110009	0.829084	0.269398	0.517657	0.0871805	0.751915	0.312594	0.515687	0.818212	0.242832
BSU_10400	yhxC	0.148812	0.498043	-0.186066	0.620754	0.0672272	0.887312	0.600498	0.116817	0.228749	0.442056	0.610425	0.192677	1.86563	0.000584979
BSU_10410	yhzC	0.106344	0.626175	-0.304388	0.421375	-0.543163	0.305241	1.13091	3.4892e-10	1.14257	3.84073e-10	1.10084	0.0210254	4.06038	1.77967e-14
BSU_10420	comK	0.0182526	0.936829	-0.15433	0.66523	-0.245924	0.519081	-0.189207	0.425829	-0.0957901	0.684223	-0.268606	0.452828	0.909816	0.013748
BSU_10430	yhxD	0.126035	0.557256	0.280677	0.464807	0.326493	0.462015	0.14047	0.680194	0.0811867	0.671515	0.228137	0.640017	-2.10368	0.00496443
BSU_10440	yhjA	0.0634361	0.767871	-0.031245	0.933357	-0.0770761	0.858882	0.0440835	0.884788	-0.0976907	0.701778	-0.0947683	0.831559	-0.837397	0.0886721
BSU_10450	yhjB	0.150293	0.512609	-0.263442	0.482933	-0.264447	0.568027	0.335254	0.163367	0.256329	0.203991	0.492839	0.252934	2.04885	1.13311e-06
BSU_10460	yhjC	0.315215	0.171217	-0.00432616	0.990715	-0.101297	0.814925	0.163635	0.652283	0.0712426	0.809465	0.467409	0.295617	1.50138	0.00145232
BSU_10470	yhjD	0.180502	0.331149	0.100107	0.78071	0.492546	0.355227	0.585835	0.0875425	0.207523	0.481016	0.561756	0.192626	-2.3981	0.000702288
BSU_10480	yhjE	-0.0379764	0.867459	-0.138827	0.705284	-0.0607898	0.878812	0.251529	0.367122	0.227799	0.352804	0.517438	0.172853	0.997448	0.0132102
BSU_10490	sipV	-0.070852	0.754738	-0.220871	0.545953	-0.116678	0.769974	0.370485	0.18909	0.339855	0.174619	0.492472	0.190298	1.08074	0.0102771
BSU_10500	yhjG	0.0203633	0.928803	0.181515	0.622298	0.049804	0.907334	0.154176	0.574874	0.116342	0.630782	0.256091	0.497623	-0.964252	0.0193308
BSU_10510	yhjH	-0.0428018	0.852678	-0.0290421	0.93581	-0.284565	0.480968	0.031191	0.900973	0.118607	0.615783	-0.0441396	0.908426	0.19349	0.618137
BSU_10520	glcP	-0.0799718	0.728488	-0.184074	0.619245	-0.283538	0.494293	-0.18619	0.547154	0.0848216	0.757755	0.0859373	0.822902	0.503034	0.24843
BSU_10530	ntdC	0.0194747	0.932591	-0.080917	0.825928	-0.266897	0.523817	-0.142531	0.62628	-0.0845784	0.760556	-0.00482866	0.989777	0.411977	0.340229
BSU_10540	ntdB	-0.0102313	0.964042	0.0680972	0.857607	-0.0287606	0.947915	0.153582	0.633376	-0.19453	0.507213	0.159404	0.687854	0.142549	0.767726
BSU_10550	ntdA	-0.0171556	0.940751	-0.0642762	0.860698	-0.288357	0.459009	0.0849882	0.728687	-0.0300339	0.909491	-0.176046	0.625326	1.51306	4.93716e-05
BSU_10560	ntdR	-0.0363813	0.874475	-0.184279	0.615406	-0.340279	0.374238	-0.372485	0.0695523	-0.0190141	0.927782	-0.558422	0.105993	1.77636	9.40351e-08
BSU_10570	yhjN	0.0346618	0.880422	-0.355035	0.326169	-0.218864	0.598985	0.0489222	0.836806	0.12686	0.473603	-0.33378	0.391561	-1.21769	0.000172927
BSU_10580	yhjO	-0.116405	0.610404	-0.505429	0.187887	-0.470151	0.330228	-0.159773	0.701573	-0.0862218	0.762545	0.179273	0.698997	1.65991	0.00316039
BSU_10590	yhjP	0.0200201	0.930671	0.0571897	0.876139	0.157673	0.702253	0.137795	0.562585	0.0898433	0.714562	0.0303342	0.931033	-0.555632	0.164765
BSU_10600	yhjQ	0.0951351	0.485657	0.310314	0.344871	0.19095	0.700669	-0.141094	0.735753	-0.229893	0.373582	-0.234043	0.633612	-1.91613	0.0431474
BSU_10610	yhjR	0.0281346	0.831863	-0.0318912	0.918675	0.0593494	0.908672	-0.395154	0.341655	-0.310975	0.21666	-0.519761	0.290475	-1.84745	0.0471469
BSU_10620	addB	-0.0708677	0.758805	-0.0326167	0.926388	0.00819209	0.982816	0.32586	0.0654352	0.336268	0.0589177	0.378981	0.259561	0.285215	0.383629
BSU_10630	addA	-0.108341	0.635553	0.0233717	0.94704	0.0201972	0.95659	0.284145	0.128473	0.239856	0.19497	0.283128	0.392166	0.0548284	0.870429
BSU_10640	sbcD	-0.17248	0.454463	0.2651	0.454324	0.295288	0.449375	0.221433	0.302861	0.072879	0.729834	0.194006	0.578847	-0.580366	0.119241
BSU_10650	sbcC	-0.109108	0.635485	0.268877	0.44153	0.319258	0.396823	0.0957362	0.581816	0.108894	0.531698	0.24361	0.472587	-0.49555	0.125008
BSU_10660	hlpB	-0.0740822	0.744453	0.308604	0.399601	0.501307	0.22893	0.299548	0.174177	0.250896	0.251627	0.25839	0.45169	-0.441246	0.302494
BSU_10670	gerPF	-0.220794	0.31268	-0.266553	0.487023	-0.414377	0.425859	-0.569752	0.171241	-0.277196	0.290805	-0.443459	0.363874	1.1151	0.0834332
BSU_10680	gerPE	-0.178848	0.416311	-0.146118	0.703818	-0.366772	0.451154	0.0966637	0.817197	-0.156431	0.550753	0.0938056	0.845451	1.45048	0.0212597
BSU_10690	gerPD	-0.0915252	0.658905	-0.487685	0.180569	-0.874105	0.0956152	-0.309284	0.394762	0.0390735	0.84767	-0.314332	0.50198	1.57657	0.0587043
BSU_10700	gerPC	-0.207947	0.348292	-0.501742	0.188281	-0.507725	0.300943	-0.164656	0.683065	0.00365329	0.990169	-0.401072	0.387454	1.4528	0.0127701
BSU_10710	gerPB	0.00188806	0.991106	-0.102163	0.783881	-0.0701602	0.896152	0.11549	0.769114	0.120635	0.596695	-0.183809	0.688925	0.975337	0.283229
BSU_10720	gerPA	0.0768611	0.618352	0.0918287	0.783211	0.594903	0.264768	-0.0203013	0.956133	0.117853	0.592739	-0.289548	0.512588	0.41437	0.702257
BSU_10730	yisI	0.0327739	0.884944	-0.253083	0.49775	-0.308873	0.489976	0.0751078	0.857451	0.0388354	0.888954	-0.246982	0.60842	-0.441871	0.516849
BSU_10740	yisJ	-0.125654	0.512201	-0.246471	0.516585	-0.261708	0.62153	-0.120808	0.762839	0.00658734	0.978895	-0.588466	0.227742	-1.09323	0.181932
BSU_10750	yisK	0.00917897	0.968173	0.142474	0.683005	0.17784	0.637711	0.121838	0.5259	0.0303099	0.877726	-0.354994	0.375124	-0.248076	0.450098
BSU_10760	yisL	0.0287929	0.900731	0.268268	0.47051	0.385778	0.355784	-0.162611	0.402639	-0.174542	0.379908	-0.308112	0.364041	-1.0026	0.00505746
BSU_10770	wprA	0.0735829	0.734214	0.361515	0.346085	0.474508	0.268615	-0.508239	0.0610927	-0.440975	0.102939	-0.983988	0.00524822	-0.689097	0.132408
BSU_10780	yisN	0.0377871	0.85588	-0.0697999	0.855788	-0.247939	0.630375	-0.23246	0.57836	0.0351042	0.901748	-0.136959	0.775009	0.0689108	0.921648
BSU_10790	asnO	-0.0335523	0.883433	-0.0915892	0.805555	-0.28658	0.503524	-0.61911	0.103796	-0.223004	0.450425	-0.472106	0.266458	0.673391	0.143262
BSU_10800	bstH	-0.106865	0.636287	-0.0433962	0.908325	-0.35759	0.412039	0.0130004	0.969482	0.0347572	0.905368	0.128291	0.753759	0.704967	0.142632
BSU_10810	yisP	0.0991275	0.667328	0.14698	0.685674	0.187701	0.651832	0.0869935	0.804334	0.145289	0.620909	-0.229131	0.549964	-1.17851	0.00597876
BSU_10820	yisQ	0.0668721	0.771613	0.192176	0.597267	0.157637	0.709309	0.0127211	0.970735	0.103879	0.708768	-0.0406644	0.912192	-0.310862	0.440092
BSU_10830	yisR	-0.144952	0.529811	-0.0666171	0.851503	-0.221277	0.574038	0.102402	0.700272	0.00534672	0.981744	-0.193155	0.587113	0.274273	0.448991
BSU_10840	iolQ	-0.0174654	0.939679	0.0135135	0.969648	-0.189942	0.620128	0.137924	0.567235	0.0774415	0.762779	-0.143399	0.680634	0.222769	0.540042
BSU_10850	iolX	-0.0343342	0.857928	-0.0231348	0.95175	-0.738617	0.131021	-0.438865	0.0229612	-0.319738	0.13258	-0.708086	0.13742	1.86316	0.000977757
BSU_10860	bstC	-0.00128761	0.995187	-0.112943	0.76815	-0.410025	0.375561	0.0647528	0.744023	0.178164	0.391172	-0.348906	0.437222	1.04213	0.0299141
BSU_10870	yisU	0.0624994	0.775588	-0.00632447	0.986841	-0.379183	0.433538	-0.264725	0.526298	-0.305866	0.268703	-0.112534	0.808511	0.873308	0.158546
BSU_10880	yisV	0.00774953	0.973094	-0.173442	0.641654	-0.334205	0.418238	0.138328	0.544507	0.236267	0.280958	0.345022	0.310369	1.45487	0.0002343
BSU_10890	yisX	-0.0349313	0.877522	-0.190583	0.611041	-0.406472	0.332725	0.0971472	0.646497	0.262321	0.208954	0.456354	0.181728	1.30505	0.00195087
BSU_10900	yisY	0.123403	0.590285	0.209075	0.572057	0.189554	0.657806	-0.216822	0.487505	-0.0335749	0.902857	-0.0368267	0.928066	-0.168455	0.709325
BSU_10910	yisZ	-0.134508	0.538847	-0.0710164	0.852893	-0.294609	0.540484	-0.0194843	0.962059	-0.126967	0.655075	-0.0493848	0.916655	0.81326	0.189644
BSU_10920	yitA	0.110549	0.596551	0.327842	0.393274	0.408947	0.413316	-0.304319	0.46331	-0.024065	0.934029	-0.0445688	0.924471	0.0578805	0.930782
BSU_10930	yitB	0.120865	0.552971	-0.0453388	0.905016	0.161381	0.757182	-0.123522	0.76646	0.00894722	0.973556	-0.345031	0.482613	0.280029	0.715075
BSU_10940	yitC	0.0386511	0.857063	-0.125854	0.743385	-0.062404	0.900054	-0.489245	0.241916	-0.133939	0.631591	-0.32159	0.507447	0.491454	0.464325
BSU_10950	yitD	-0.0717469	0.717732	0.216841	0.572582	0.150035	0.768674	0.115743	0.781342	-0.0986507	0.674944	-0.10026	0.838441	0.649306	0.406767
BSU_10960	yitE	-0.147109	0.376089	0.070387	0.850643	-0.181517	0.735634	0.11556	0.780418	-0.259912	0.251916	-0.070456	0.886069	0.139687	0.86922
BSU_10970	yitF	-0.100316	0.655273	0.130318	0.7306	0.0337218	0.941332	0.184704	0.577747	-0.0772867	0.790802	0.0705222	0.864308	-0.233673	0.646035
BSU_10980	yitG	-0.0617729	0.776952	-0.0731338	0.846497	-0.0940691	0.837578	-0.1921	0.54129	-0.393703	0.170631	-0.0360405	0.926216	-0.604559	0.211825
BSU_10990	yitH	0.0499955	0.827922	0.0811781	0.817209	0.0266395	0.94381	0.106248	0.571462	0.0031688	0.987344	0.0343501	0.925814	-0.0418574	0.898987
BSU_11000	yitI	0.0862467	0.70856	0.156449	0.667308	0.225503	0.560528	0.179101	0.389292	0.0724496	0.729938	-0.0136445	0.969833	-0.404307	0.24992
BSU_11010	yitJ	0.241914	0.284758	0.0444941	0.901341	0.260559	0.561717	0.553701	0.0166407	0.43302	0.0485788	0.751976	0.105431	1.12614	0.00248007
BSU_11020	yitK	-0.0172503	0.940416	0.061936	0.862361	-0.165091	0.691529	-0.36393	0.118981	-0.0522609	0.813706	-0.218963	0.525113	0.342092	0.357375
BSU_11030	yitL	0.0243136	0.916071	-0.00658	0.985124	-0.00517008	0.989392	0.180048	0.34102	0.183262	0.345405	0.159854	0.628705	0.0871518	0.800977
BSU_11040	yitM	0.0444879	0.846943	-0.143081	0.697352	-0.616902	0.162797	-0.630233	0.0973535	-0.429551	0.148469	-1.00226	0.0256901	1.29591	0.00488446
BSU_11055	yitO	-0.0319321	0.883345	-0.380033	0.322724	-0.382962	0.454279	-0.512398	0.209897	-0.139638	0.578599	-0.24939	0.611673	0.916446	0.206483
BSU_11070	yitP	0.0373746	0.843535	-0.256972	0.499942	-0.584632	0.248598	0.179417	0.666397	-0.0605998	0.829755	0.273115	0.561334	0.79132	0.252731
BSU_11079	yizB	-0.070476	0.760008	-0.435163	0.247677	-0.726683	0.0892837	0.0229401	0.936734	-0.0599413	0.82903	-0.204843	0.587645	1.26172	0.00174123
BSU_11080	yitQ	-0.00350933	0.987454	-0.226884	0.5478	-0.505466	0.255268	-0.0276592	0.902242	0.0446074	0.838962	0.00277384	0.99417	1.17496	0.00399184
BSU_11090	yitR	-0.0310724	0.888394	-0.25148	0.508017	-0.508052	0.260258	0.223991	0.464599	0.213821	0.432428	-0.0819542	0.836381	1.31492	0.0042851
BSU_11100	nprB	-0.00877363	0.967755	-0.182018	0.635538	-0.613121	0.200168	-0.20986	0.532909	-0.027489	0.925332	-0.19695	0.629494	1.86551	0.000180827
BSU_11110	yitS	-0.0237047	0.918191	-0.122502	0.734799	-0.235834	0.534666	-0.0698712	0.811111	0.0940386	0.721908	0.00691747	0.985089	0.892036	0.0249781
BSU_11120	yitT	0.0287264	0.898211	-0.0472595	0.899941	-0.307068	0.475512	0.140849	0.671338	0.00755245	0.976944	-0.148857	0.672622	-0.125153	0.7703
BSU_11130	ipi	-0.0208887	0.924751	-0.175095	0.646051	-0.421279	0.343704	0.169965	0.536551	0.189587	0.479298	-0.0126537	0.971878	0.775618	0.0853384
BSU_11139	yizC	0.0380405	0.863908	-0.148359	0.694044	0.0947269	0.840904	0.447927	0.0654468	0.226605	0.334713	0.284252	0.499392	0.17832	0.697272
BSU_11140	yitU	-0.0667322	0.772495	-0.129301	0.721098	-0.159386	0.682957	0.382213	0.0762387	0.233542	0.274382	0.296524	0.410557	0.244984	0.492827
BSU_11150	yitV	0.0145372	0.949585	0.186302	0.620194	0.460722	0.256073	0.191383	0.339576	0.224552	0.265156	0.381134	0.286441	-0.462755	0.211776
BSU_11160	yitW	-0.0338649	0.88115	-0.154327	0.678973	-0.142369	0.742735	0.27862	0.133318	0.262157	0.180553	0.291626	0.479281	0.713044	0.0663743
BSU_11170	yitY	-0.011604	0.959885	0.0569001	0.875455	0.313373	0.418306	0.148931	0.465097	0.0950082	0.632072	0.0466022	0.893461	-0.416534	0.232934
BSU_11180	yitZ	-0.0497231	0.817019	0.260485	0.497454	0.473451	0.320219	0.0510769	0.853286	0.123258	0.62998	-0.0269295	0.945125	-1.01433	0.069247
BSU_11190	argC	0.157201	0.482	-0.184948	0.601923	-0.120386	0.781833	-0.153619	0.67263	0.0807793	0.784259	0.201969	0.633138	9.21077	1.12374e-126
BSU_11200	argJ	0.0778234	0.732514	-0.363448	0.337204	-0.0984017	0.802328	0.246573	0.449377	0.206694	0.455608	0.0381243	0.92889	9.93313	2.09879e-161
BSU_11210	argB	0.0462958	0.840721	-0.332996	0.383382	-0.0604346	0.871045	0.0614137	0.882694	0.300439	0.296961	0.555672	0.229447	10.3106	5.90463e-122
BSU_11220	argD	-0.0065346	0.977307	-0.395123	0.286454	-0.105831	0.772314	0.159212	0.682418	0.371526	0.211733	0.187486	0.673554	11.393	4.13114e-150
BSU_11230	carA	-0.0405826	0.859545	-0.308313	0.363185	-0.118169	0.742645	0.100943	0.795431	0.139591	0.630316	0.04346	0.924568	11.5702	8.37019e-150
BSU_11240	carB	-0.0840473	0.712168	-0.104906	0.617957	-0.135691	0.704169	-0.0528158	0.867009	0.146009	0.606882	0.155482	0.695792	11.6455	1.63439e-154
BSU_11250	argF	-0.142583	0.533041	-0.108312	0.59766	-0.162416	0.657707	0.232693	0.542201	0.215148	0.469901	0.142302	0.753577	11.2558	7.7872e-118
BSU_11260	yjzC	-0.0199612	0.929387	-0.198809	0.588968	-0.38478	0.460453	0.249575	0.517685	0.0557247	0.851289	-0.215424	0.650165	1.13447	0.0356876
BSU_11270	yjzD	-0.0302532	0.893758	0.0123896	0.972702	-0.103312	0.800391	-0.121623	0.646575	0.016779	0.948553	-0.248432	0.499776	-0.0521617	0.903735
BSU_11280	yjaU	-0.00400786	0.985803	0.111756	0.767509	0.543239	0.27211	0.0849378	0.773434	0.211899	0.441907	-0.405117	0.306109	-0.970314	0.0411547
BSU_11290	yjaV	-0.00928603	0.95961	0.00618745	0.987104	-0.805874	0.12779	0.290632	0.486412	0.0925719	0.733367	0.432041	0.373403	1.03918	0.13994
BSU_11300	med	-0.0107139	0.959626	-0.0273597	0.942055	-0.202644	0.65571	0.145444	0.54045	-0.0955474	0.636671	0.270898	0.428996	-0.0744639	0.879455
BSU_11310	comZ	-0.0511304	0.81889	0.107629	0.771813	0.0170107	0.971728	0.133379	0.590835	-0.034113	0.881818	0.209406	0.580313	-0.667639	0.143263
BSU_11320	yjzB	-0.116185	0.587039	0.0428169	0.910848	0.235402	0.624894	-0.118511	0.711948	-0.211401	0.462758	-0.151581	0.710125	-0.885013	0.0855206
BSU_11330	fabHA	-0.171138	0.442822	0.0828593	0.826208	0.0742154	0.870172	-0.0740939	0.75398	-0.0456229	0.837983	-0.31538	0.415075	-1.02806	0.0384806
BSU_11340	fabF	-0.176062	0.444298	0.298703	0.414319	0.265016	0.5138	-0.065721	0.799637	-0.0531136	0.823581	-0.303768	0.407699	-1.12643	0.00700388
BSU_11350	yjaZ	0.11381	0.575353	0.0178544	0.96294	-0.202604	0.687133	0.0831576	0.823228	-0.0286802	0.923217	-0.354432	0.436631	0.50872	0.438467
BSU_11360	appD	0.114689	0.611114	-0.0677537	0.856885	-0.204529	0.639725	-0.24416	0.208871	0.194632	0.360502	-0.569665	0.214458	1.78908	0.000186698
BSU_11370	appF	0.106468	0.638847	-0.0131536	0.971874	-0.116957	0.788151	-0.24487	0.174178	0.221719	0.261504	-0.686244	0.132683	1.61767	0.000449675
BSU_11381	appA/1	0.0919664	0.688867	-0.0447615	0.897615	0.064291	0.869729	-0.463101	0.0962285	0.0149811	0.953259	-1.07804	0.0182067	1.33288	0.00092097
BSU_11382	appA/2	0.0922896	0.688547	-0.0486331	0.888603	0.020622	0.957099	-0.57763	0.00800875	-0.0406603	0.851431	-1.22588	0.00433443	1.40509	5.84238e-05
BSU_11390	appB	0.0862941	0.708394	-0.153585	0.668533	-0.093058	0.825226	-0.560441	0.038174	0.050376	0.844609	-1.05114	0.0177358	1.65907	7.54802e-05
BSU_11400	appC	0.0744889	0.746853	-0.191129	0.594938	-0.138933	0.746188	-0.526378	0.035037	0.0533002	0.834506	-0.994314	0.0209716	1.93754	1.08505e-06
BSU_11410	yjbA	0.176501	0.424519	0.222332	0.560019	0.438658	0.28904	-0.701279	0.0130367	-0.204463	0.419582	-1.00915	0.0113396	-0.267419	0.524025
BSU_11420	trpS	0.0577361	0.795312	0.219221	0.561784	0.114955	0.784598	-0.112741	0.5162	0.157156	0.381269	0.00402001	0.991024	-0.69527	0.091456
BSU_11430	oppA	0.0628017	0.784679	-0.0386164	0.911847	-0.00604473	0.987956	-0.234239	0.187631	-0.33584	0.0530712	-0.617078	0.145932	-0.339977	0.30628
BSU_11440	oppB	0.106183	0.645509	0.185659	0.605258	0.332146	0.374098	-0.206243	0.312639	-0.242443	0.21212	-0.599633	0.0993132	-1.0207	0.00296075
BSU_11450	oppC	0.114242	0.619856	0.150498	0.671274	0.165774	0.665075	-0.247449	0.261769	-0.284954	0.201661	-0.662918	0.0789263	-0.833492	0.0170206
BSU_11460	oppD	0.0519286	0.821474	0.0372055	0.9159	0.0319194	0.934148	-0.240236	0.192153	-0.253536	0.161984	-0.532292	0.148212	-0.405999	0.219228
BSU_11470	oppF	-0.0107356	0.962743	-0.0629203	0.856599	0.0422576	0.915975	-0.178975	0.378754	-0.165272	0.390942	-0.528994	0.148998	-0.2908	0.378041
BSU_11480	yjbB	-0.000112823	0.99959	-0.0731795	0.844369	-0.113869	0.791595	0.155688	0.542407	0.0742023	0.757156	-0.0851431	0.83092	0.784447	0.0732445
BSU_11490	yjbC	-0.115694	0.607096	-0.205333	0.583593	0.0486633	0.916798	0.749931	0.000195855	0.377786	0.0673523	1.14094	0.00227466	-0.0715114	0.878131
BSU_11500	spx	-0.0430208	0.851437	-0.277483	0.446568	-0.555515	0.191015	0.277816	0.23085	0.168302	0.385759	0.341773	0.299852	1.36654	1.90303e-05
BSU_11510	yjbE	0.0325995	0.880509	-0.242251	0.515957	-0.0391444	0.934171	0.0363413	0.905264	-0.226004	0.433509	0.347227	0.408079	0.554412	0.245316
BSU_11520	mecA	-0.0154166	0.94531	-0.129474	0.730965	-0.423181	0.330244	0.698101	0.000129651	0.6013	0.00100898	0.689986	0.0903594	1.38529	0.00083211
BSU_11530	coiA	0.0530647	0.811813	-0.198287	0.602319	-0.203383	0.665927	-0.124295	0.735787	0.0095678	0.974028	-0.2426	0.566668	0.448691	0.402794
BSU_11540	pepF	-0.0440706	0.845906	-0.065284	0.86179	0.0325392	0.937569	0.634726	0.000127464	0.693138	0.000103203	0.761755	0.0465053	0.905797	0.0238602
BSU_11549	yizD	-0.0401311	0.812166	-0.320354	0.356148	0.288784	0.590559	0.3428	0.402542	0.361528	0.171583	0.656968	0.180906	0.598668	0.528628
BSU_11550	yjbH	-0.0501257	0.827251	-0.125975	0.730519	0.0175607	0.96316	0.558369	0.00251042	0.527452	0.00384712	0.777874	0.0288495	0.979333	0.00467998
BSU_11560	yjbI	-0.0879671	0.702709	-0.237695	0.51737	-0.105438	0.778838	0.500446	0.0171889	0.535631	0.00953441	0.806442	0.0205976	1.06123	0.00257789
BSU_11570	cwlQ	0.0616402	0.789308	-0.0732942	0.839415	0.106833	0.81382	-0.439874	0.00924973	-0.230336	0.224356	-0.711957	0.0438239	0.882364	0.00749088
BSU_11580	yjbK	0.00779048	0.973039	-0.110078	0.753432	0.0176585	0.9667	-0.138142	0.530922	0.0413567	0.819776	-0.0928054	0.789667	0.868923	0.00726537
BSU_11590	yjbL	0.0753721	0.741436	0.348714	0.352748	0.691206	0.132764	0.242845	0.324147	0.170587	0.470743	0.309807	0.3741	-1.43127	0.000698602
BSU_11600	sasB	-0.108966	0.635667	0.00893879	0.979886	0.182941	0.630351	0.364493	0.0397414	0.153721	0.425657	0.275746	0.398822	-0.372379	0.253334
BSU_11610	nadF	-0.0500787	0.827872	0.0655169	0.852557	0.117317	0.754597	0.295822	0.116154	0.123897	0.517351	0.297046	0.361394	0.00675433	0.983291
BSU_11620	yjbO	-0.0467675	0.839138	0.049562	0.888844	0.162873	0.664128	0.215731	0.237912	0.10107	0.582237	0.181873	0.583186	0.0228012	0.944255
BSU_11630	prpE	0.00920558	0.968167	-0.108918	0.763723	-0.234627	0.579931	-0.109029	0.70851	-0.133475	0.6231	-0.0681727	0.856381	0.378516	0.359435
BSU_11640	yjbQ	-0.0296721	0.896607	0.0862106	0.81599	0.449134	0.331686	-0.0727353	0.782218	0.0741367	0.762271	0.87126	0.0597816	-0.142626	0.725093
BSU_11650	tenA	0.03749	0.861102	0.198795	0.604163	0.0103453	0.983736	0.132186	0.71603	-0.00392559	0.989461	0.388635	0.349561	-0.726129	0.220623
BSU_11660	tenI	0.00886527	0.967491	-0.118625	0.757541	-0.455546	0.356941	-0.122819	0.73953	-0.116046	0.69637	0.200696	0.636574	-0.333955	0.560591
BSU_11670	thiO	-0.00578346	0.97953	-0.259867	0.493388	-0.216591	0.631754	0.0930879	0.79345	0.084046	0.774941	0.27535	0.520951	0.032811	0.950123
BSU_11680	thiS	-0.043631	0.80602	-0.523906	0.146785	-0.2392	0.647888	0.417723	0.315091	0.155752	0.529505	0.45944	0.349302	0.749693	0.358869
BSU_11690	thiG	-0.00255417	0.990607	-0.0794382	0.836149	-0.31477	0.524096	0.537654	0.175178	0.518046	0.0815842	1.0494	0.0179539	0.572433	0.370251
BSU_11700	thiF	-0.109042	0.62873	0.0983202	0.793796	-0.024099	0.957601	0.0331201	0.922756	-0.147019	0.615769	0.36985	0.36778	-0.306728	0.544346
BSU_11710	thiD	0.0584931	0.792812	0.14784	0.694581	0.365049	0.417043	0.140168	0.709831	0.177916	0.549322	0.616797	0.148228	-0.347015	0.549896
BSU_11720	fabI	0.0017506	0.993666	0.267728	0.484671	0.410677	0.350167	0.16743	0.364444	0.078883	0.651988	-0.428227	0.185671	-1.23566	0.00879365
BSU_11730	cotO	0.0074649	0.965975	0.123202	0.742992	0.171796	0.747074	-0.0479339	0.907193	-0.173186	0.541275	0.0407095	0.930862	-0.933802	0.216447
BSU_11740	cotZ	0.0257899	0.86528	0.0630174	0.853748	-0.452886	0.366367	0.165991	0.662774	-0.000976542	0.995986	0.093822	0.841427	0.175497	0.869667
BSU_11750	cotY	0.0275803	0.850345	0.064047	0.848998	0.15992	0.762488	-0.330956	0.409377	-0.0352501	0.898235	0.130712	0.784881	-1.44001	0.102183
BSU_11760	cotX	0.0511164	0.786504	0.117143	0.75761	-0.12688	0.810507	-0.0168381	0.967723	-0.314604	0.238571	0.0939907	0.845575	0.60824	0.462476
BSU_11770	cotW	-0.0523011	0.796071	-0.197139	0.603547	-0.538339	0.297204	-0.161281	0.696481	-0.105066	0.607868	0.136905	0.780372	0.968322	0.201747
BSU_11780	cotV	-0.0816783	0.683101	-0.145045	0.705333	-0.364454	0.48239	-0.316038	0.448049	-0.244656	0.338727	-0.168922	0.731206	0.597179	0.416965
BSU_11790	yjcA	0.110816	0.594452	-0.361188	0.342696	0.0366962	0.943337	0.0449473	0.913363	-0.0310089	0.912259	-0.0927056	0.84722	0.207433	0.773125
BSU_11799	yjzK	0.0442516	0.719879	-0.010638	0.965962	0.0485483	0.917405	-0.0453379	0.886299	-0.0556464	0.703576	0.0798719	0.853567	-0.348124	0.765685
BSU_11809	yjcZ	0.0167801	0.859783	-0.0112688	0.955944	-0.0606297	0.865183	0.0929243	0.776955	-0.0786597	0.436376	-0.340104	0.263664	-0.330088	0.784954
BSU_11810	spoVIF	-0.0337143	0.724532	0.0378659	0.882687	0.112798	0.815597	0.132697	0.550516	0.0930626	0.502402	0.252968	0.496114	0.658979	0.586168
BSU_11820	yjcD	-0.150563	0.511877	0.357336	0.347983	0.590997	0.185261	-0.569571	0.0193833	-0.267359	0.193798	-0.29253	0.524258	-1.92603	6.48413e-07
BSU_11839	yjzE	-0.214485	0.351972	-0.28187	0.442232	-0.591777	0.149101	0.415014	0.291743	0.318528	0.261919	0.448803	0.338995	0.233442	0.712283
BSU_11840	yjcF	-0.0306524	0.892454	-0.142465	0.704807	-0.235352	0.601088	0.250571	0.163482	0.331019	0.0672608	0.240097	0.560547	1.58138	5.42852e-05
BSU_11850	yjcG	-0.0755939	0.743206	-0.17137	0.638542	-0.305071	0.448677	0.18049	0.521274	0.222222	0.38807	0.157135	0.688541	1.51171	7.79142e-05
BSU_11860	yjcH	-0.048266	0.834026	-0.129048	0.720493	-0.230467	0.561096	0.222204	0.404111	0.246062	0.303947	0.171196	0.665611	1.30286	0.00031182
BSU_11870	metI	0.0766294	0.738297	-0.185539	0.602031	-0.0581121	0.887901	0.302777	0.0903854	0.457389	0.0113843	0.839495	0.051753	1.11708	0.000697633
BSU_11880	metC	0.0588902	0.797964	-0.188393	0.604066	-0.030941	0.943763	0.240858	0.253402	0.345422	0.0774077	0.69198	0.118621	1.12427	0.000735245
BSU_11890	yjcK	0.144567	0.530955	-0.281553	0.447646	-0.331501	0.431094	-0.0271333	0.908086	0.158181	0.46238	0.229047	0.534085	2.10871	9.81992e-09
BSU_11900	yjcL	0.131417	0.565663	-0.283844	0.458882	-0.445622	0.346722	0.224747	0.376505	0.36235	0.0987299	0.593973	0.187083	3.00874	3.58112e-12
BSU_11910	yjcM	0.0827943	0.686179	0.356903	0.351925	0.710573	0.158508	-0.495892	0.0104756	-0.281604	0.154046	-0.697723	0.0757495	-1.95034	8.08961e-05
BSU_11920	yjcN	-0.0307139	0.89386	0.0734119	0.838673	0.033359	0.932549	-0.338559	0.0440425	-0.11694	0.488639	-0.356243	0.303396	0.130009	0.701432
BSU_11928	yjzF	-0.0251194	0.90665	-0.131421	0.73246	-0.436175	0.371822	-0.417632	0.294675	0.0870422	0.770067	0.0500667	0.909121	0.265562	0.66298
BSU_11929	yjzG	-0.0610419	0.786533	-0.184168	0.631046	-0.171116	0.717737	0.0182577	0.960775	-0.0742968	0.801455	-0.0272336	0.948264	0.586222	0.268346
BSU_11930	yjcO	-0.0673989	0.760142	-0.244982	0.51964	-0.378909	0.424432	0.176302	0.536966	0.143917	0.587671	0.1381	0.711103	1.1066	0.0296896
BSU_11940	yjcP	0.0492539	0.806774	-0.079378	0.834638	0.0629949	0.889885	-0.663399	0.0190349	-0.369896	0.125975	-1.11055	0.00140573	0.174038	0.731226
BSU_11950	yjcQ	0.0550574	0.79458	-0.167538	0.65219	0.0716931	0.874615	-0.55719	0.0732718	-0.256995	0.339635	-0.995864	0.00631136	0.817795	0.0885723
BSU_11960	yjcR	-0.0819629	0.6926	-0.355433	0.354209	-0.333217	0.52413	-0.244091	0.558657	-0.232365	0.384547	-0.552569	0.25756	0.63132	0.341047
BSU_11970	yjcS	0.0168265	0.941152	0.0686147	0.85312	-0.0103214	0.981304	0.144196	0.685845	0.0811384	0.777238	0.23595	0.565954	-0.0802239	0.880884
BSU_11980	yjdA	0.0559346	0.808453	0.186762	0.598153	0.063274	0.871634	0.244918	0.273767	0.184231	0.409018	0.446481	0.199679	0.107596	0.764253
BSU_11990	yjdB	-0.0562044	0.795317	-0.0894527	0.815009	-0.538849	0.18892	-0.204699	0.42899	0.0154978	0.948177	-0.678007	0.136017	1.54088	7.47678e-05
BSU_12000	manR	-0.199985	0.383852	-0.114303	0.749375	0.049611	0.899949	0.272673	0.215256	0.0567881	0.811572	-0.135653	0.755254	-0.255712	0.492213
BSU_12010	manP	-0.114453	0.613054	-0.124021	0.734997	-0.756072	0.0751594	1.14488	1.79383e-05	-0.0546084	0.843179	0.46023	0.251078	-0.856196	0.0453863
BSU_12020	manA	-0.0311394	0.89222	-0.115446	0.756635	-0.642283	0.141851	0.978291	0.000480709	-0.0619907	0.822756	0.188895	0.658002	-1.01827	0.0114533
BSU_12030	yjdF	0.0646945	0.779264	0.219069	0.563465	0.291246	0.532771	-0.242907	0.249331	-0.305554	0.12699	-0.269355	0.438968	-1.37804	6.71857e-05
BSU_12040	yjdG	-0.0139603	0.951683	0.015234	0.965473	0.0295087	0.940911	-0.62521	0.00757702	-0.142046	0.549821	-0.822659	0.0166462	-0.0223432	0.948713
BSU_12050	yjdH	-0.213631	0.28463	-0.399386	0.279237	-0.300854	0.574885	0.160321	0.698634	0.0411362	0.883203	-0.219657	0.652137	2.8563	8.41215e-05
BSU_12060	yjdI	-0.162915	0.480189	-0.436623	0.232082	-0.27832	0.534461	-0.0356262	0.89522	0.0319239	0.896979	0.0565568	0.882023	0.716518	0.0670089
BSU_12069	yjzH	-0.212003	0.296318	-0.288023	0.452875	-0.256461	0.629413	-0.064144	0.868929	-0.085151	0.774608	-0.16669	0.698135	1.14411	0.0879979
BSU_12070	yjdJ	0.146245	0.524191	0.234851	0.526489	0.0451649	0.918364	-0.190971	0.539801	-0.330084	0.261421	-0.141691	0.74543	-0.330705	0.471055
BSU_12080	ctaO	0.258558	0.262166	0.402159	0.28885	0.525009	0.238791	-0.379206	0.295878	-0.0665925	0.822455	-1.04153	0.0170707	-0.600679	0.202358
BSU_12090	cotT	0.0298518	0.892814	-0.344601	0.36928	-0.532759	0.278436	-0.029	0.944644	-0.116519	0.65807	-0.197192	0.685223	1.41553	0.0289765
BSU_12100	yjeA	0.0614541	0.788612	-0.202022	0.572044	-0.278924	0.499626	-0.434958	0.114078	-0.372107	0.146866	-0.332322	0.431306	1.0343	0.0112986
BSU_12110	yjfA	0.0961457	0.652466	-0.201436	0.584322	0.0104989	0.981431	-0.66676	0.0169856	-0.301292	0.260373	-0.796254	0.0321575	0.597982	0.184517
BSU_12120	yjfB	0.0521486	0.81861	-0.109483	0.762737	-0.17345	0.667066	-0.618505	0.00381543	-0.247265	0.240366	-0.660879	0.0759057	0.573486	0.150571
BSU_12130	yjfC	-0.0582749	0.796837	-0.354717	0.356081	-0.433655	0.327467	-0.111365	0.78027	-0.312183	0.289807	-0.196169	0.661763	0.929994	0.101623
BSU_12140	yjgA	0.0309701	0.891016	-0.116692	0.752333	0.109095	0.795328	0.217278	0.411497	0.1672	0.497767	0.174193	0.651108	0.183265	0.647202
BSU_12150	yjgB	-0.0600841	0.724517	-0.0296466	0.937109	-0.155112	0.772581	0.159586	0.558284	0.0536196	0.727771	-0.211953	0.663773	-2.28119	0.0179267
BSU_12160	yjgC	-0.00744294	0.966637	0.0697175	0.852074	0.111973	0.834119	0.1847	0.511911	0.057964	0.702745	0.10366	0.8323	-1.76031	0.0651859
BSU_12170	yjgD	-0.0188134	0.919988	0.0778628	0.835745	0.117264	0.825209	0.18693	0.521941	0.056186	0.720581	0.142022	0.772335	-1.74397	0.0588143
BSU_12180	yjhA	-0.0107538	0.954004	-0.207119	0.589776	-0.812587	0.109099	-0.177083	0.624205	-0.129941	0.651631	-0.440181	0.273464	0.106512	0.876208
BSU_12190	yjhB	-0.011218	0.951251	-0.320652	0.404073	-0.850959	0.0814864	-0.41438	0.189849	-0.231734	0.425451	-0.527916	0.163892	0.90165	0.138555
BSU_12200	yjiA	0.117077	0.606277	0.0255278	0.945761	-0.202864	0.642935	-0.0355256	0.909655	-0.0692456	0.803906	0.229648	0.562289	0.487229	0.319754
BSU_12210	yjiB	-0.0187869	0.931647	-0.186094	0.628167	-0.237558	0.593194	0.503656	0.123644	0.564745	0.0431221	0.737751	0.0969865	1.54758	0.00210468
BSU_12220	yjiC	0.0237307	0.914533	-0.15065	0.693929	-0.0727975	0.866528	0.561519	0.0482326	0.644591	0.0154111	0.759641	0.0805379	1.55625	0.000542451
BSU_12229	yjzI	-0.00108727	0.996133	-0.105027	0.780469	0.226313	0.61309	-0.0590275	0.848085	-0.233459	0.411861	-0.19591	0.618195	-0.547212	0.276442
BSU_12230	yjjA	0.000997018	0.996536	-0.0216142	0.952545	-0.043587	0.914508	0.0329976	0.896993	-0.0369382	0.865576	0.260951	0.474887	-0.217086	0.603745
BSU_12240	yjkA	-0.074026	0.747948	0.0982904	0.787843	-0.104146	0.797361	-0.320472	0.22043	-0.384233	0.166604	-0.257916	0.483723	-0.0484596	0.900702
BSU_12250	yjkB	-0.0604882	0.792841	0.121197	0.736978	-0.0466179	0.909064	-0.229317	0.397896	-0.0580668	0.824059	-0.0512551	0.889804	0.0982067	0.804057
BSU_12260	yjlA	0.0532528	0.815888	-0.0758397	0.8351	-0.292174	0.465728	-0.174211	0.565909	0.122329	0.617863	-0.0116837	0.974561	0.696569	0.0903819
BSU_12270	yjlB	0.021109	0.922987	-0.129714	0.733014	-0.329381	0.468682	0.665489	0.10363	0.437481	0.134708	0.0630982	0.885721	-1.09386	0.0562984
BSU_12280	yjlC	0.0320214	0.878849	0.523383	0.166491	0.631441	0.208378	-0.315691	0.055012	-0.225443	0.180783	-0.0844727	0.847928	-2.65504	4.57494e-09
BSU_12290	ndh	0.0891953	0.692586	0.508559	0.185637	0.526062	0.263484	-0.221304	0.179076	-0.184543	0.260959	-0.0937908	0.821021	-2.29283	9.87914e-09
BSU_12300	uxaC	-0.165052	0.425399	-0.307713	0.422809	-0.586124	0.202667	0.240877	0.330319	0.205711	0.39823	-0.247298	0.609554	-0.390527	0.425892
BSU_12310	yjmB	-0.00936737	0.965564	-0.0202544	0.95729	-0.170317	0.707527	0.37219	0.222198	0.16203	0.564399	-0.0261914	0.954534	0.508927	0.31735
BSU_12320	yjmC	-0.121282	0.529363	-0.0776619	0.83702	-0.337835	0.508687	-0.000144918	0.999711	0.0654999	0.824678	-0.39724	0.419198	0.411662	0.563676
BSU_12330	yjmD	-0.0523152	0.786832	-0.161995	0.668877	-0.438828	0.394438	0.116128	0.761044	0.172518	0.562276	-0.221214	0.633651	0.636132	0.343356
BSU_12340	uxuA	-0.066829	0.74804	-0.212345	0.580629	-0.709241	0.138325	0.467861	0.170232	0.284191	0.33269	0.109956	0.802928	0.815924	0.150554
BSU_12350	yjmF	0.0465565	0.802678	0.0864524	0.821975	-0.216308	0.654269	0.219766	0.585781	0.142547	0.631993	-0.116719	0.80674	0.746033	0.229204
BSU_12360	exuT	-0.0221691	0.914451	-0.118455	0.756905	-0.505558	0.296806	-0.189762	0.596608	-0.144222	0.624281	-0.351054	0.424521	0.655354	0.241419
BSU_12370	exuR	-0.0756741	0.742933	-0.0853082	0.809702	-0.231426	0.550009	-0.0833089	0.682081	0.0499601	0.804395	0.00384098	0.991006	0.775651	0.0270363
BSU_12380	uxaB	0.0673726	0.763433	-0.020658	0.956601	-0.155205	0.744976	-0.0194488	0.955721	0.0621292	0.834452	0.229381	0.579757	0.158753	0.753441
BSU_12390	uxaA	-0.0570229	0.800284	-0.0668723	0.858631	-0.164336	0.707893	0.0767834	0.82488	0.201263	0.485453	-0.154459	0.709459	0.433266	0.399469
BSU_12400	yjnA	0.166681	0.465443	0.00401155	0.991378	-0.289413	0.498844	-0.57359	0.10343	-0.217511	0.45756	0.304207	0.487114	2.27985	3.40583e-06
BSU_12410	bstD	0.139601	0.518536	0.416078	0.277397	0.96717	0.0386433	0.677428	0.00137338	0.468629	0.0374982	0.666511	0.053359	-2.39696	2.00773e-08
BSU_12420	yjoB	-0.15408	0.407669	-0.351914	0.357929	-0.354728	0.503977	-0.100343	0.785055	-0.119352	0.68845	-0.428301	0.325131	-0.00613672	0.993394
BSU_12430	rapA	0.01184	0.948042	-0.304382	0.396482	-0.835584	0.118747	0.780445	0.00119644	0.649927	0.00762642	0.507143	0.289804	4.0024	2.24631e-10
BSU_12440	phrA	0.0181224	0.923025	-0.290667	0.418232	-0.89483	0.093543	0.712306	0.000500636	0.699606	0.00106417	0.399072	0.396671	4.07836	7.91462e-12
BSU_12450	yjpA	-0.0904079	0.691226	0.126282	0.741862	0.233153	0.59237	-0.288977	0.379106	-0.12163	0.67169	0.020929	0.956786	-0.257064	0.563117
BSU_12460	xlyB	0.0379704	0.867048	0.00644385	0.985765	-1.33446	0.0010561	0.48011	0.0123545	0.122229	0.584991	0.171642	0.635143	-3.95854	4.48105e-28
BSU_12470	yjqA	-0.11876	0.604512	0.137697	0.717555	0.0979456	0.822866	0.304258	0.209008	0.036944	0.860231	0.241634	0.477889	-1.32725	0.00125361
BSU_12480	pghB	0.100388	0.663378	0.457314	0.216891	0.368996	0.384819	0.339059	0.119689	-0.0892772	0.650243	-0.0168244	0.96046	-2.12249	6.11194e-09
BSU_12490	yjqC	0.0429841	0.851224	-0.00348352	0.992217	-0.0565584	0.88739	0.110047	0.579042	-0.042143	0.831815	-0.0668556	0.840175	-0.73485	0.0423412
BSU_12500	xkdA	0.06095	0.78483	-0.324152	0.380082	-0.0426823	0.92819	0.0449676	0.85457	-0.178266	0.458242	-0.022843	0.949414	-0.72018	0.0900521
BSU_12510	xre	0.00622994	0.978426	0.0167384	0.962007	-0.0738502	0.859783	-0.0672216	0.764391	-0.050464	0.797257	0.0162936	0.96324	0.420225	0.21201
BSU_12519	yjzJ	-0.0647536	0.476435	-0.0939263	0.713309	-0.383758	0.269307	0.35789	0.390073	-0.108854	0.70139	0.179739	0.692675	-3.06694	0.000617341
BSU_12520	xkdB	0.0902412	0.56985	0.086877	0.802995	-0.209864	0.687095	0.456653	0.0965306	0.045854	0.865476	0.460289	0.226552	-4.52786	1.9872e-10
BSU_12530	xkdC	-0.0293643	0.88507	-0.0764026	0.841469	-0.925229	0.0638849	0.599734	0.0169303	0.236849	0.361185	0.397154	0.279351	-3.77819	2.73384e-17
BSU_12539	ykzK	-0.0478634	0.767353	0.204062	0.577318	-0.29953	0.56596	0.755909	0.013433	0.404216	0.145948	0.640086	0.116393	-3.2164	1.1918e-06
BSU_12540	xkdD	0.111183	0.566951	0.139105	0.714205	-0.203245	0.70488	0.407023	0.09362	0.237694	0.359044	0.492777	0.166648	-3.98102	2.20195e-13
BSU_12550	xtrA	0.175907	0.388925	0.272229	0.478752	-0.322324	0.539671	0.475329	0.0854331	-0.0801733	0.753722	0.517652	0.15585	-3.93975	8.19613e-15
BSU_12560	xpf	-0.13444	0.480692	-0.192788	0.61138	-1.09198	0.0421888	0.306416	0.291584	-0.0219371	0.936302	0.298825	0.43386	-4.00924	1.75516e-12
BSU_12570	xtmA	-0.00711502	0.974363	-0.0125877	0.973439	-1.35756	0.00324331	0.201223	0.475263	-0.0832715	0.754048	0.0182204	0.958983	-4.21977	9.15216e-19
BSU_12580	xtmB	-0.0200914	0.929963	0.104692	0.773743	-1.41705	0.000711445	0.373431	0.0754097	0.109675	0.629246	0.154285	0.649667	-3.84108	1.90511e-24
BSU_12590	xkdE	-0.0113892	0.960034	-0.031477	0.929976	-1.47947	0.000410078	0.300062	0.182924	0.0807485	0.741529	0.114199	0.736691	-3.57801	3.11726e-23
BSU_12600	xkdF	0.0137994	0.952314	-0.0388286	0.912052	-1.84273	1.44176e-06	0.420029	0.0111986	-0.0066218	0.974587	0.030849	0.934507	-3.82666	1.99578e-32
BSU_12610	xkdG	0.0788827	0.732444	-0.00781503	0.982345	-1.82105	5.29155e-06	0.397393	0.0421375	0.0126375	0.95584	0.00345822	0.99254	-3.68509	3.70169e-28
BSU_12619	ykzL	-0.0226894	0.921608	-0.109141	0.756703	-1.9514	6.80206e-07	0.461505	0.00463426	0.110318	0.604068	0.0354198	0.925384	-3.27255	8.64126e-24
BSU_12620	xkdH	-0.00203728	0.992948	-0.0409549	0.907795	-1.36016	0.000492183	0.424656	0.00627558	0.11669	0.531428	0.0520839	0.895671	-3.17203	1.039e-22
BSU_12630	xkdI	0.0148438	0.948726	0.0391689	0.91077	-1.36749	0.000314363	0.427328	0.0493526	0.0702742	0.770559	0.0421093	0.908366	-3.41456	2.83646e-25
BSU_12640	xkdJ	-0.0335963	0.884186	-0.111983	0.750602	-1.97272	5.18559e-06	0.382172	0.0862223	0.0171924	0.944805	0.0207954	0.955586	-3.65502	2.45407e-27
BSU_12649	ykzM	0.0349116	0.879773	-0.095036	0.790307	-2.29341	7.08145e-08	0.418558	0.0207728	-0.206421	0.385928	0.0130749	0.9713	-3.90949	3.60155e-31
BSU_12650	xkdK	0.0142864	0.950397	0.014462	0.967723	-1.63029	3.66846e-05	0.431698	0.0383634	0.105933	0.64051	0.0546914	0.87798	-3.64514	8.89675e-24
BSU_12660	xkdM	0.0394031	0.863223	0.0574015	0.872879	-1.63254	0.00010232	0.373688	0.113029	-0.00465647	0.985194	0.0286384	0.937249	-3.864	3.69159e-24
BSU_12671	xkdN	0.045077	0.842512	-0.230798	0.528088	-1.83013	1.43972e-05	0.298193	0.187547	-0.124937	0.628767	0.0206748	0.951963	-4.07583	2.44826e-26
BSU_12672	xkzB	-0.0131285	0.952103	-0.1468	0.701192	-0.933213	0.0448611	0.321158	0.223893	-0.0352311	0.898544	0.18332	0.592125	-3.79376	1.05831e-18
BSU_12680	xkdO	0.0383227	0.868021	0.00711574	0.984036	-1.39103	0.000379058	0.305026	0.123447	-0.0266075	0.909032	0.108166	0.743261	-3.90801	8.19259e-31
BSU_12690	xkdP	0.00742801	0.974327	-0.111223	0.756815	-1.97668	1.28791e-06	0.286018	0.09223	-0.128601	0.547861	0.118442	0.727387	-3.80351	1.50895e-29
BSU_12700	xkdQ	-0.0429772	0.850482	0.00517722	0.988663	-1.56993	0.000185462	0.299894	0.204506	0.0297417	0.902996	0.130176	0.70122	-3.64674	6.66558e-21
BSU_12710	xkdR	0.0516122	0.822969	0.0113024	0.975157	-2.09964	3.12727e-06	0.292826	0.126049	-0.101838	0.655419	0.0474895	0.895674	-3.98094	4.02891e-30
BSU_12720	xkdS	0.0597408	0.794334	-0.151121	0.68177	-2.01599	7.14423e-06	0.276636	0.206075	-0.0708652	0.775585	0.169918	0.613159	-3.8607	1.19495e-24
BSU_12730	xkdT	-0.0233952	0.919172	-0.0758409	0.830409	-1.62852	4.10476e-05	0.385665	0.0138725	0.00519666	0.979881	0.161023	0.65102	-3.80824	4.38241e-31
BSU_12740	xkdU	0.049259	0.830749	0.048793	0.89201	-1.5472	0.000303699	0.287743	0.268478	0.00577817	0.98225	0.0391954	0.91083	-3.72988	7.92219e-24
BSU_12749	xkzA	0.0131348	0.953777	-0.093319	0.803642	-1.48562	0.002041	0.305496	0.177339	-0.0915858	0.680489	0.20938	0.573361	-3.68235	4.52248e-17
BSU_12750	xkdV	0.112528	0.623144	0.0437717	0.904157	-1.42232	0.000561358	0.263507	0.229911	-0.123191	0.611933	0.163508	0.617545	-4.1264	1.18255e-28
BSU_12760	xkdW	0.0432864	0.850762	-0.00516374	0.988566	-1.53688	0.000969347	0.349532	0.0751072	0.0249598	0.918953	0.0966937	0.789075	-3.91351	2.59756e-30
BSU_12770	xkdX	0.0882385	0.687502	0.0895751	0.813491	-1.40417	0.00423891	0.419502	0.101374	0.106836	0.666974	0.233307	0.503984	-3.98595	5.17768e-23
BSU_12780	xepA	0.00084772	0.99707	0.0230084	0.948524	-1.44041	0.000284282	0.405206	0.0110975	0.0350757	0.859644	0.122702	0.74001	-3.86819	1.03628e-32
BSU_12790	xhlA	0.0665569	0.767756	-0.0206434	0.954023	-1.75909	1.21669e-05	0.331645	0.162694	-0.105693	0.682034	0.168838	0.652878	-4.16056	1.16053e-28
BSU_12800	xhlB	0.0484736	0.829661	-0.0252519	0.944915	-2.00622	3.3142e-06	0.365643	0.132063	-0.0206072	0.93565	0.132034	0.724312	-3.91557	7.56246e-22
BSU_12810	xlyA	0.0923214	0.689179	0.1135	0.747258	-1.50518	8.42579e-05	0.514262	0.00092536	0.167828	0.372217	0.143849	0.725913	-3.97309	2.41157e-33
BSU_12820	spoIISB	0.0295795	0.891745	-0.175616	0.643185	-0.539825	0.229863	0.024368	0.940863	-0.0797021	0.781974	0.0848535	0.840029	0.856633	0.0904737
BSU_12830	spoIISA	-0.007345	0.974537	-0.175142	0.632464	-0.43139	0.278815	0.429347	0.0932141	0.23354	0.361019	0.31509	0.388646	0.693378	0.0731037
BSU_12840	pit	0.0987144	0.668878	0.499009	0.188944	0.617275	0.18035	-0.458086	0.00585183	-0.351054	0.0819571	-0.462364	0.270965	-2.4473	1.79269e-12
BSU_12850	ykaA	0.0896887	0.69729	0.297138	0.426199	0.279112	0.563811	-0.330452	0.0671953	-0.313582	0.17875	-0.312324	0.482003	-1.93225	3.66209e-08
BSU_12860	steT	-0.121498	0.598249	-0.172886	0.633674	-0.317471	0.441278	-1.15658	0.000329679	-0.993976	0.000413116	-0.311397	0.513516	-2.13595	4.99361e-06
BSU_12870	mhqA	-0.00974781	0.963573	0.00261862	0.994502	-0.173359	0.6963	0.563595	0.0250068	0.447392	0.0655283	0.306151	0.412789	0.594033	0.23578
BSU_12880	ykcB	0.0665814	0.72656	0.0447208	0.906725	0.175402	0.73583	0.0583067	0.879479	0.514346	0.0840153	0.437367	0.312703	-0.285956	0.701382
BSU_12890	ykcC	-0.0214764	0.914	-0.323312	0.400318	0.062587	0.903414	-0.0417736	0.917452	0.163669	0.582531	-0.0307662	0.945516	0.777707	0.252783
BSU_12900	htrA	0.0553867	0.797534	0.671349	0.0790424	3.83767	4.79162e-18	2.44315	2.85851e-16	3.64099	1.85416e-55	4.67772	2.36969e-30	0.524301	0.278703
BSU_12910	proG	0.0185739	0.935857	-0.114473	0.749506	-0.0966203	0.823128	0.0514538	0.848422	0.0215677	0.932542	-0.733418	0.0427209	0.313332	0.40689
BSU_12920	dppA	0.315967	0.161338	-0.177699	0.624988	0.235638	0.640627	0.252652	0.287715	0.445382	0.0421027	0.338375	0.465462	3.06184	1.07756e-16
BSU_12930	dppB	0.274614	0.228938	-0.30649	0.41971	0.100806	0.84526	-0.00425491	0.98672	0.332723	0.180561	0.100841	0.828556	3.73378	1.1969e-21
BSU_12940	dppC	0.215501	0.34976	-0.434364	0.256175	0.0500475	0.923761	0.0928667	0.711034	0.500046	0.042478	0.196573	0.666081	4.312	1.97892e-32
BSU_12950	dppD	0.133012	0.563199	-0.486541	0.205348	-0.0870401	0.868751	0.0277557	0.921301	0.405007	0.116109	0.0235839	0.957475	4.47089	1.08432e-29
BSU_12960	dppE	-0.00851138	0.970465	-0.582639	0.129252	-0.281716	0.589324	0.126288	0.572547	0.520834	0.02234	0.0646671	0.874586	4.73443	6.03377e-39
BSU_12970	ykfA	0.110664	0.606492	-0.489937	0.191038	0.109123	0.832036	-0.247286	0.370713	-0.0359676	0.888374	-0.392362	0.339024	2.91645	8.08614e-10
BSU_12980	ykfB	0.0112596	0.959373	-0.695541	0.0636761	-0.0567151	0.913038	-0.186093	0.466019	0.119456	0.618757	-0.36355	0.338532	3.36278	2.4963e-13
BSU_12990	ykfC	-0.0739204	0.732097	-0.68101	0.0740219	-0.231846	0.654694	-0.203467	0.47531	0.240238	0.309119	-0.344693	0.336959	3.54658	3.39115e-11
BSU_13000	ykfD	-0.126007	0.577742	-0.730188	0.0540205	-0.261217	0.616386	-0.00518179	0.981174	0.262969	0.234672	-0.0906408	0.807705	3.77145	4.39613e-16
BSU_13010	ykgB	-0.0170367	0.940862	0.0244616	0.943974	0.254129	0.495467	0.701304	0.00112994	0.455219	0.0180986	0.523739	0.166928	-0.18012	0.568985
BSU_13020	ykgA	-0.178546	0.378561	-0.572105	0.13581	-0.198278	0.689747	0.351719	0.310162	0.111009	0.590398	0.120371	0.800492	0.344591	0.64118
BSU_13030	ykhA	-0.0231452	0.919116	0.175114	0.639599	0.563689	0.196318	0.349501	0.0911095	0.461883	0.0260312	1.02599	0.00240013	-0.8434	0.0403025
BSU_13040	hmp	0.0923864	0.558714	0.351509	0.323909	0.501623	0.349828	0.566823	0.175257	0.277678	0.295311	1.22166	0.0102496	-0.684925	0.482814
BSU_13050	ykzH	0.131341	0.292539	-0.0638396	0.731285	0.227879	0.61216	0.034945	0.910552	-0.0496519	0.710456	0.100667	0.79584	-0.367994	0.760991
BSU_13060	ykjA	-0.0696361	0.667943	-0.245346	0.478119	-0.155629	0.771543	0.164467	0.664544	0.116334	0.571474	0.25562	0.597685	0.330263	0.742448
BSU_13070	bstF	0.127357	0.572612	0.268853	0.479164	0.0796228	0.865963	-0.22287	0.510164	-0.0558192	0.843177	-0.216222	0.613251	-0.804756	0.101869
BSU_13080	ykkB	0.0160003	0.943285	0.0155445	0.967332	0.040774	0.926365	0.36742	0.199358	0.0850066	0.753374	0.321441	0.417793	-0.14995	0.755168
BSU_13090	ykkC	-0.020413	0.920141	0.178974	0.641429	-0.0628218	0.905265	-0.197843	0.633318	-0.128237	0.650195	0.210777	0.650719	-0.0738539	0.917704
BSU_13100	ykkD	-0.0251799	0.906514	0.124255	0.746522	0.189305	0.69746	-0.318013	0.425308	-0.219754	0.460162	0.217373	0.626427	-0.590284	0.312489
BSU_13110	ykkE	0.0263025	0.908975	0.223543	0.5375	0.427914	0.329819	-0.224142	0.290885	-0.0926323	0.607442	0.217442	0.550258	-1.00935	0.00218659
BSU_13120	proB	0.0235223	0.918509	0.078802	0.820879	0.0489135	0.897927	-0.361344	0.0500521	-0.0552266	0.778937	0.019727	0.955942	0.691684	0.0317157
BSU_13130	proA	-0.0257855	0.910583	0.163131	0.638685	0.0497621	0.894216	-0.174471	0.317285	-0.0380856	0.844071	0.0550829	0.866337	0.625438	0.0512037
BSU_13140	ohrA	-0.0167308	0.938352	0.0166039	0.965428	0.0835131	0.860226	0.246168	0.391593	-0.112673	0.684193	0.0695631	0.854043	-1.33445	0.00555232
BSU_13150	ohrR	0.0208966	0.927381	-0.123634	0.732366	0.06943	0.863192	0.205519	0.43334	0.225169	0.377796	0.17996	0.620971	-0.201242	0.607694
BSU_13160	ohrB	0.0433468	0.818015	-0.181107	0.632451	-0.114619	0.82826	0.205501	0.524913	0.0816164	0.637813	0.270323	0.58247	-1.52555	0.0866374
BSU_13169	ykzN	-0.0265534	0.866982	-0.0148214	0.96633	-0.273312	0.599926	0.217211	0.562564	0.149157	0.486169	0.154584	0.751687	-1.13417	0.274013
BSU_13170	guaD	0.073479	0.712508	-0.146991	0.700301	-0.47619	0.342906	0.486472	0.24442	0.166657	0.563696	0.326236	0.445567	0.499006	0.464347
BSU_13180	metE	0.175467	0.413494	0.117145	0.748203	0.401569	0.320206	0.492759	0.0723563	0.455894	0.0838624	0.835872	0.063927	0.141357	0.742871
BSU_13190	ispA	0.0270629	0.866345	-0.289792	0.41581	-1.04883	0.0509464	0.273013	0.450547	0.159989	0.582047	0.315556	0.475365	3.6242	1.01538e-05
BSU_13200	rsbRB	-0.00724654	0.974955	0.356465	0.343672	0.697195	0.106454	0.433795	0.0196868	0.235462	0.215394	0.331812	0.357097	-1.3606	0.000145517
BSU_13210	thiX	0.220396	0.315522	-0.0261365	0.945537	0.302081	0.519954	0.207929	0.50999	0.00359127	0.989925	0.0372	0.925265	-0.983862	0.0553509
BSU_13220	thiW	0.108999	0.634903	0.0469689	0.898633	0.164587	0.709832	-0.0723449	0.789284	-0.184887	0.480989	0.0404998	0.912991	-0.595337	0.163699
BSU_13230	thiV	-0.096795	0.654994	-0.117472	0.759602	-0.0251257	0.95873	-0.111401	0.771128	-0.229042	0.405276	0.238773	0.588757	0.0025863	0.996494
BSU_13240	thiU	0.00736897	0.972744	-0.241369	0.530071	-0.132517	0.783881	-0.0220875	0.951816	-0.418918	0.159304	0.256112	0.535821	-0.217787	0.682842
BSU_13250	ykoG	0.00578988	0.979362	-0.04469	0.906622	0.464889	0.285887	0.108284	0.728839	0.235997	0.40241	0.158013	0.673267	-0.662287	0.146353
BSU_13260	ykoH	-0.0885209	0.700236	0.209617	0.56584	0.361427	0.38405	0.22814	0.433457	0.338587	0.181662	0.341375	0.35003	-0.185659	0.649928
BSU_13270	ykoI	-0.127315	0.573486	0.262241	0.484021	0.418782	0.337567	-0.266699	0.382304	0.015421	0.95504	-0.188987	0.623519	-0.608783	0.199928
BSU_13280	ykoJ	0.00325756	0.988727	-0.0352666	0.922415	2.52951	5.16342e-08	0.177728	0.500212	1.03633	0.000252029	3.323	1.61135e-17	2.11619	1.51539e-07
BSU_13290	ykzD	-0.0398537	0.807049	-0.259741	0.468868	0.324752	0.545164	0.0849786	0.759416	0.00675386	0.958894	0.187755	0.644092	1.83248	0.0841441
BSU_13299	ykzO	0.109535	0.632161	-0.0219028	0.95192	0.221808	0.584548	0.316146	0.304633	0.163095	0.542946	0.434817	0.250947	-1.09276	0.00562313
BSU_13300	mgtE	0.191784	0.403365	0.0196046	0.955288	0.408247	0.301049	0.193808	0.483631	-0.15466	0.48063	0.278688	0.391013	-1.00167	0.00188994
BSU_13310	tnrA	-0.0392935	0.86478	-0.326085	0.381668	-0.564869	0.185052	-0.337926	0.228396	-0.0777838	0.758712	-0.156535	0.672746	2.01521	1.56796e-07
BSU_13320	ykzB	-0.0927819	0.675297	-0.303856	0.411079	-0.878007	0.0382941	0.432388	0.205891	0.477492	0.0963569	0.426242	0.301376	1.882	2.01306e-05
BSU_13330	ykoL	-0.0419492	0.762067	0.355349	0.318575	-0.11578	0.822373	0.489406	0.20501	0.282329	0.204023	0.308374	0.489296	0.521987	0.637702
BSU_13340	ykoM	-0.151919	0.490491	-0.253737	0.501417	-0.508064	0.237084	0.196176	0.312699	0.177352	0.368078	-0.346472	0.472305	1.08845	0.00133421
BSU_13350	ykoN	-0.294633	0.180371	-0.389773	0.30998	-0.509378	0.272068	-0.587375	0.14546	0.0367241	0.901835	-0.488206	0.306423	1.4633	0.00955323
BSU_13360	ykoP	-0.0187256	0.916391	0.0169952	0.963213	-0.135584	0.800572	-0.304735	0.381416	-0.00945434	0.963962	0.0467907	0.922549	0.688393	0.485728
BSU_13370	ykoQ	-0.116837	0.607818	-0.0883798	0.813748	-0.176126	0.688623	-0.284043	0.448395	-0.0755446	0.799093	-0.261375	0.558847	0.49795	0.328083
BSU_13380	ykoS	-0.212215	0.322471	-0.191082	0.608509	-0.33394	0.466454	-0.0925936	0.805364	-0.0450838	0.878024	-0.421502	0.346055	1.09413	0.0321359
BSU_13390	ykoT	-0.0630875	0.76992	0.191537	0.617073	0.0754317	0.87732	-0.156348	0.689636	-0.110441	0.709746	-0.446902	0.327503	-0.143045	0.810222
BSU_13400	ligD	0.171235	0.409447	0.310082	0.410007	0.714006	0.0948541	-0.528728	0.0703028	-0.341874	0.193238	-0.677157	0.0946533	-0.200165	0.656024
BSU_13410	ykoV	0.164481	0.419769	0.135261	0.720786	0.468605	0.291074	-0.560283	0.0892537	-0.344131	0.232684	-1.00256	0.0177002	-0.0096807	0.983664
BSU_13420	dgcW	0.166564	0.407982	0.362387	0.342794	0.781546	0.0704623	-0.621969	0.000950122	-0.37145	0.0495571	-0.858426	0.0090703	-0.750132	0.0990372
BSU_13430	ykoX	0.0643047	0.77852	0.155551	0.66762	0.412973	0.287265	-0.0475435	0.889651	-0.032191	0.912278	-0.269552	0.496177	0.116503	0.794511
BSU_13440	ykoY	0.140103	0.542265	0.192896	0.59389	0.146599	0.716009	-0.342683	0.214395	-0.145062	0.562775	-0.257648	0.479862	-0.0111733	0.978017
BSU_13450	sigI	-0.0223556	0.92282	-0.108572	0.763199	0.114698	0.792507	0.0941849	0.718467	-0.224822	0.385501	0.0699939	0.844449	-0.271298	0.500096
BSU_13460	rsgI	0.046758	0.839156	-0.00295175	0.993524	0.262865	0.520582	-0.0321097	0.885703	-0.0164059	0.933384	-0.0682679	0.841932	-0.648604	0.0924764
BSU_13470	sspD	-0.000380281	0.99867	0.408827	0.268421	0.482036	0.273151	-0.0704103	0.817663	-0.0301065	0.912529	-0.166865	0.678814	-1.01716	0.0319961
BSU_13480	ykrK	0.230562	0.317607	0.457224	0.230221	0.894314	0.0515674	-0.183737	0.335497	-0.172777	0.374643	-0.145227	0.670938	-2.18095	7.77293e-10
BSU_13490	htpX	-0.0137662	0.949434	-0.149152	0.68603	-0.264111	0.539202	0.273097	0.378621	0.295413	0.295014	0.24901	0.525127	0.912613	0.0495386
BSU_13500	ktrD	0.109517	0.635023	0.415985	0.268879	0.683079	0.115741	-0.376585	0.127208	-0.31176	0.208599	-0.195875	0.600577	-1.85364	5.58616e-07
BSU_13509	ykzP	-0.0413519	0.630058	-0.192662	0.301566	-0.152532	0.729911	0.167762	0.390553	NA	NA	0.174587	0.490413	1.09707	0.326896
BSU_13510	ykzE	-0.0480059	0.540279	-0.0714849	0.740972	-0.283379	0.355545	-0.00504059	0.974698	0.0600735	0.612011	-0.0594608	0.749636	0.727973	0.536794
BSU_13520	ykrP	-0.0177577	0.925999	-0.157363	0.67052	0.167392	0.752212	-0.0509271	0.881443	-0.00825468	0.977274	1.37214	0.000852415	-2.53041	2.9872e-05
BSU_13530	kinE	0.0947511	0.680986	0.0349155	0.9247	-0.00154904	0.996983	0.0250783	0.901518	0.178938	0.392905	-0.279726	0.438106	1.19351	0.00300768
BSU_13540	ogt	0.0339104	0.882851	0.0255291	0.944973	0.183942	0.665248	0.00266076	0.991115	0.202781	0.357361	-0.084383	0.826413	0.625205	0.127462
BSU_13550	mtnA	0.0605937	0.791983	-0.0301436	0.931151	-0.169587	0.661514	-0.406155	0.0159274	-0.0624531	0.716327	-0.212712	0.518185	1.4714	7.61873e-06
BSU_13560	mtnK	0.0874411	0.703812	0.00288627	0.993354	-0.0901382	0.808914	-0.32586	0.0347221	-0.0211484	0.892288	-0.153707	0.630572	1.26601	4.70854e-05
BSU_13570	mtnU	0.0472752	0.837512	-0.0419387	0.906422	-0.214152	0.582504	-0.0918415	0.61327	0.141333	0.439828	0.124433	0.710174	1.04405	0.00483152
BSU_13580	mtnE	0.0637699	0.781085	-0.0746928	0.838408	-0.302945	0.448932	-0.365578	0.161013	-0.0436581	0.847121	0.0231133	0.946159	0.971678	0.018951
BSU_13590	mtnW	0.122483	0.595039	-0.175356	0.621006	-0.0769963	0.848838	-0.0362091	0.858874	0.0691682	0.723644	0.375123	0.293819	0.98393	0.00379283
BSU_13600	mtnX	0.0931121	0.686519	-0.147668	0.672083	-0.059063	0.882304	-0.288034	0.150118	-0.0833244	0.690539	0.248672	0.456151	0.975454	0.00295631
BSU_13610	mtnB	0.0106592	0.963097	-0.176122	0.617955	-0.154266	0.703865	-0.1474	0.444559	0.0954153	0.608138	0.226486	0.535112	1.27295	8.81428e-05
BSU_13620	mtnD	-0.0102019	0.964599	-0.201862	0.563514	-0.254709	0.514421	-0.142931	0.416002	0.0634001	0.730838	0.297846	0.364823	1.46818	4.24774e-06
BSU_13630	ykvA	-0.0153221	0.94467	-0.109722	0.770896	-0.330334	0.481464	0.358949	0.150253	0.182692	0.421329	0.411307	0.333141	0.522318	0.273581
BSU_13640	spo0E	0.034697	0.87967	-0.163988	0.661002	-0.477659	0.246384	-0.237338	0.205983	0.0373552	0.839592	-0.0837745	0.805096	1.85749	1.29297e-06
BSU_13650	eag	0.0246044	0.906383	-0.236004	0.537551	-0.427081	0.369913	-0.20615	0.542695	-0.0862872	0.768697	-0.414416	0.318239	1.21421	0.0320275
BSU_13660	kinD	-0.0377478	0.870095	-0.190411	0.604241	-0.474815	0.230653	-0.158728	0.374973	-0.00312732	0.986311	-0.0188782	0.954048	1.84094	8.7164e-08
BSU_13670	mhqR	0.0534325	0.816859	-0.035932	0.919421	0.107582	0.784916	-0.0687732	0.761572	-0.0551926	0.811197	0.062776	0.865911	-0.379003	0.322428
BSU_13680	motB	0.0818114	0.707485	-0.0285159	0.937494	0.135306	0.751906	-0.764204	4.98571e-05	-0.461179	0.00805095	-0.91128	0.00467068	0.464292	0.251703
BSU_13690	motA	0.070528	0.747958	-0.00749648	0.983519	0.145142	0.733281	-0.738089	0.000332119	-0.463039	0.00966447	-0.909648	0.0048626	0.142119	0.721797
BSU_13700	clpE	-0.2452	0.287946	-0.230066	0.541013	-0.608725	0.20135	0.982354	0.00208694	0.43525	0.126974	1.3426	0.000853134	-2.28742	2.87781e-06
BSU_13710	ykvI	0.251459	0.173696	0.379219	0.31162	0.533826	0.317569	-0.0238443	0.951678	-0.164516	0.56974	-0.448991	0.3269	-1.46755	0.0576942
BSU_13720	queC	0.118573	0.569018	-0.00434266	0.99093	0.545416	0.284667	0.21024	0.523815	-0.191283	0.514435	0.94008	0.0380809	-1.75928	0.00379029
BSU_13730	queD	0.153486	0.438119	0.407239	0.28365	0.879089	0.0881373	0.0759951	0.830123	0.0238685	0.93537	1.20671	0.00502603	-1.85388	0.00513504
BSU_13740	queE	-0.0255599	0.904725	0.0112763	0.976595	0.172827	0.725169	0.135975	0.672324	-0.211559	0.457909	0.969964	0.0276186	-1.2531	0.0276396
BSU_13750	queF	-0.224993	0.329136	-0.0914195	0.80103	-0.0608377	0.886624	0.362474	0.144959	0.0550079	0.823896	0.882273	0.0446098	-0.363262	0.360612
BSU_13760	ykvN	-0.0761067	0.73804	-0.183616	0.622647	-0.335661	0.414942	0.55158	0.114572	0.440265	0.129119	0.578285	0.178584	0.988858	0.0512917
BSU_13770	ykvO	0.120745	0.590054	-0.0977698	0.798976	-0.0924484	0.843659	-0.00273482	0.99445	0.0137342	0.963202	-0.0641112	0.887919	0.405887	0.474344
BSU_13780	ykvP	0.0525742	0.816141	-0.179062	0.63646	-0.0248974	0.956412	0.279968	0.453514	0.0865389	0.77133	0.0961299	0.835576	0.1147	0.837844
BSU_13789	ykzQ	0.00583229	0.9784	-0.0727284	0.849816	-0.131479	0.78942	-0.0335128	0.935662	0.259627	0.371772	-0.0900108	0.850988	0.833212	0.213861
BSU_13790	ykvQ	-0.142956	0.53177	-0.0697941	0.853326	-0.156438	0.731001	0.137118	0.699029	0.279523	0.340215	0.0588577	0.89249	0.577949	0.250554
BSU_13799	ykzR	0.0823718	0.693377	-0.193214	0.613316	0.0922128	0.85629	-0.618529	0.128011	-0.279913	0.341601	-0.220662	0.650662	-0.607237	0.349794
BSU_13800	ykvR	-0.288734	0.196101	-0.46104	0.229565	-0.317404	0.47042	0.357307	0.343907	0.322098	0.278924	0.906335	0.0351942	1.3896	0.0088942
BSU_13810	ykvS	0.000813221	0.99708	0.184127	0.627053	0.667163	0.149736	0.689301	0.00106525	0.468457	0.0147891	0.778935	0.0319727	-0.518105	0.24996
BSU_13819	ykzS	0.0143929	0.947501	-0.0827204	0.829614	0.52515	0.258549	0.152189	0.61269	-0.0539579	0.84673	0.285727	0.462539	-1.04713	0.0428667
BSU_13820	ykvT	0.0397988	0.838803	0.0602137	0.875168	0.59216	0.246269	-0.234418	0.555289	-0.34851	0.240564	0.0447793	0.924234	-1.19785	0.0639985
BSU_13830	ykvU	0.0174266	0.937864	0.154318	0.683735	-0.0669001	0.88227	-0.0543378	0.884926	-0.188272	0.527255	-0.164631	0.708582	0.41327	0.429072
BSU_13840	stoA	0.0645998	0.776923	0.106198	0.777489	0.00127308	0.997745	-0.155381	0.677332	-0.115781	0.696204	0.202221	0.670757	0.148567	0.766712
BSU_13850	pfeT	0.037717	0.869409	-0.169254	0.637991	-0.00847081	0.984706	-0.861941	0.000523863	-0.638215	0.0190438	0.147075	0.69084	3.69309	1.00033e-23
BSU_13860	papB	-0.080689	0.725237	0.149897	0.685673	0.493045	0.23218	0.356557	0.0325362	0.402664	0.0189319	0.514028	0.123855	-0.297332	0.456589
BSU_13870	ykvZ	-0.1538	0.50184	0.113462	0.757083	0.374576	0.384485	0.251918	0.229882	0.243654	0.236644	0.129907	0.724853	-0.668688	0.0932263
BSU_13880	glcT	-0.0313356	0.892013	0.093803	0.796153	0.306948	0.474126	0.0142243	0.942415	0.012839	0.946746	0.126892	0.715545	-0.855049	0.0188084
BSU_13890	ptsG	-0.021726	0.923635	-0.0562478	0.877036	-0.230876	0.582635	1.18009	2.9309e-10	0.202978	0.297163	1.80074	0.000236108	-2.3362	8.32449e-11
BSU_13900	ptsH	-0.0112117	0.961215	0.121892	0.735882	0.276319	0.506873	0.27918	0.126145	0.0890814	0.635499	1.03602	0.0197983	-1.01429	0.00162536
BSU_13910	ptsI	-0.0121776	0.95792	0.239729	0.50812	0.406109	0.305183	0.290504	0.129516	0.169371	0.370451	0.801346	0.0494222	-1.27523	0.000319202
BSU_13920	splA	0.386908	0.0719459	0.170666	0.652479	0.517082	0.306656	-0.0318861	0.933946	0.031397	0.916028	0.523941	0.253024	0.854082	0.122175
BSU_13930	splB	0.239102	0.284893	-0.125674	0.740474	-0.0380153	0.938889	0.118871	0.63966	-0.0112927	0.964146	0.615011	0.11296	2.40751	1.04148e-07
BSU_13940	ykwB	0.198132	0.382765	-0.127975	0.734108	-0.160521	0.739791	-0.0464259	0.86473	0.357866	0.151071	0.024019	0.957199	2.91456	4.57632e-10
BSU_13950	mcpC	0.152557	0.473389	0.0242569	0.946423	0.347702	0.438407	-0.551215	0.00079495	-0.393852	0.0223736	-0.803952	0.0409113	0.324865	0.40612
BSU_13960	ykwC	0.0651107	0.777623	0.191705	0.599318	0.270797	0.500311	0.443338	0.00986548	0.331631	0.0573581	0.581566	0.0859718	-1.29478	9.23783e-05
BSU_13970	ykwD	-0.0545438	0.812331	0.0645459	0.859975	0.0910974	0.83881	0.454004	0.0580559	0.323729	0.182788	0.567098	0.115089	-0.804434	0.0471765
BSU_13980	pbpH	-0.0783733	0.734206	-0.0993586	0.782753	-0.179617	0.636197	-0.133391	0.446381	0.0129312	0.945282	-0.131851	0.686017	0.87063	0.0115587
BSU_13990	kinA	0.000903637	0.996875	-0.0190496	0.956989	0.00530468	0.989028	-0.30347	0.139883	-0.136887	0.496658	-0.52847	0.126893	0.808135	0.0198271
BSU_14000	patA	0.0334202	0.884812	-0.0548243	0.879209	-0.162369	0.674529	0.103185	0.57097	0.157506	0.355744	0.128505	0.721861	0.411839	0.254112
BSU_14009	ykzT	0.220799	0.32338	0.568704	0.130007	0.681769	0.16896	-0.662849	0.0111614	-0.236431	0.300831	-0.291117	0.491565	-2.49861	3.42718e-09
BSU_14010	cheV	0.0577266	0.787901	-0.106204	0.773444	0.0460008	0.918447	-0.730626	9.62185e-05	-0.320093	0.0951834	-0.761084	0.0208423	0.997697	0.0238287
BSU_14020	kre	-0.0137183	0.952459	-0.21323	0.562142	-0.349496	0.35987	0.0715948	0.816467	0.0296731	0.911827	0.0518937	0.886707	0.597989	0.118464
BSU_14030	ykuC	-0.051211	0.824419	-0.061886	0.860462	0.295687	0.438684	0.238997	0.229238	0.221983	0.260147	0.31817	0.346089	-0.0768029	0.824194
BSU_14040	ldt	-0.0551073	0.811001	-0.106991	0.777211	-0.137738	0.747653	0.225048	0.520683	0.334174	0.247906	0.800432	0.0507861	1.74583	0.000121754
BSU_14050	ykuE	-0.0978405	0.67166	-0.162622	0.663329	-0.246702	0.536429	0.305362	0.352373	0.587029	0.0373155	0.907225	0.013859	2.00011	1.72095e-07
BSU_14060	fadH	-0.185883	0.405886	0.166404	0.66385	-0.498351	0.249023	-0.294881	0.337591	-0.0991609	0.707132	-0.482277	0.22174	1.81061	0.000122155
BSU_14071	fadG	-0.0971055	0.673759	0.100124	0.788227	-0.370286	0.351795	0.519141	0.00131336	0.0957693	0.606544	0.296728	0.388453	-2.45848	2.05815e-11
BSU_14072	ykzU	-0.141989	0.535651	0.0260862	0.944324	-0.474466	0.249425	0.416626	0.0282508	-0.0239855	0.895405	0.329294	0.318997	-2.39397	1.76176e-10
BSU_14080	ykuH	-0.0637502	0.782189	-0.130744	0.71998	-0.0535849	0.891139	0.169028	0.449822	0.137433	0.525293	0.160622	0.642431	-0.0912238	0.798689
BSU_14090	ykuI	-0.0200246	0.930869	0.0440793	0.901905	0.244893	0.53224	0.158926	0.383458	0.1541	0.406855	0.0779895	0.813226	-0.140015	0.701889
BSU_14100	ykuJ	0.00442129	0.984718	0.218698	0.542894	0.334892	0.440457	-0.00134325	0.995293	-0.00442859	0.984816	-0.0691494	0.858343	-1.4599	0.000103794
BSU_14110	ykuK	-0.00590149	0.979533	0.279926	0.455496	0.462885	0.32741	-0.264168	0.19232	-0.118054	0.566387	0.0486698	0.905742	-1.61854	5.98524e-06
BSU_14120	abbA	0.011693	0.959289	-0.255502	0.472786	-0.286384	0.46581	-0.333344	0.0966693	-0.0850061	0.665968	-0.318295	0.339872	0.845649	0.0180074
BSU_14130	ykuL	0.0501699	0.818948	-0.0843538	0.822788	0.238892	0.57661	-0.00327956	0.989332	-0.108336	0.645409	-0.65405	0.12207	-1.5251	0.000684992
BSU_14140	ccpC	-0.124388	0.589577	-0.064698	0.852846	-0.0838029	0.824913	-0.0977758	0.565177	-0.126886	0.465103	-0.592837	0.133144	-0.157468	0.620654
BSU_14150	ykuN	-0.130609	0.56904	0.069499	0.854579	-0.388442	0.414021	0.176211	0.518671	0.042284	0.844203	-0.036297	0.921859	-0.917058	0.0230747
BSU_14160	ykuO	-0.117674	0.598356	0.113983	0.766505	-0.273492	0.586316	0.209879	0.393966	0.0246301	0.901663	-0.0638598	0.876032	-0.880142	0.0663366
BSU_14170	ykuP	-0.151135	0.502832	0.00936948	0.980484	-0.310161	0.530651	0.0854509	0.745067	-0.0614158	0.743547	-0.0605724	0.871964	-0.621654	0.163798
BSU_14180	ykuQ	0.0620379	0.777648	0.492826	0.19889	0.900514	0.0670694	0.00548236	0.974466	0.0271612	0.875919	0.207094	0.554443	-2.40433	1.55584e-07
BSU_14190	ykuR	0.0417304	0.855665	0.361967	0.340842	0.507712	0.231846	0.103466	0.597799	0.0565924	0.768788	0.235317	0.496701	-1.52968	7.40402e-05
BSU_14200	ykuS	-0.0235093	0.917211	0.333059	0.385936	0.497531	0.26978	-0.171584	0.515044	-0.0192051	0.942205	0.0631354	0.870352	-1.49814	0.000475338
BSU_14210	ykuT	0.0663458	0.76798	0.249407	0.512536	0.380478	0.415924	0.0520304	0.867596	-0.017177	0.951599	0.377103	0.362358	-1.43031	0.00197387
BSU_14220	ahpA	0.0341831	0.882271	0.176149	0.631464	0.533745	0.217899	0.118374	0.681026	0.193794	0.432836	-0.29999	0.414342	-0.590791	0.138342
BSU_14230	ahpT	0.00705672	0.975524	0.195351	0.583218	0.471373	0.229066	0.148088	0.493053	0.282102	0.177283	-0.276076	0.448578	-0.273857	0.423172
BSU_14240	rok	-0.0399861	0.861367	-0.12828	0.732351	-0.472173	0.27646	0.160136	0.350224	0.267559	0.140676	0.11066	0.784827	0.901963	0.0144445
BSU_14250	yknT	-0.176887	0.429272	-0.176679	0.640814	-0.143276	0.754376	0.184626	0.597095	0.0785743	0.788813	0.403418	0.328567	-0.35855	0.505632
BSU_14260	mobA	-0.0712673	0.757386	0.264534	0.47259	0.3431	0.441973	0.137531	0.546915	-0.0171003	0.936614	0.149547	0.701089	-1.1242	0.00246789
BSU_14270	moeB	-0.0454811	0.843262	0.155752	0.658348	0.350849	0.351911	0.0478163	0.836404	0.169421	0.415533	0.211864	0.522452	-0.0795566	0.809712
BSU_14280	moeA	-0.0289867	0.900012	0.0949812	0.787444	0.29835	0.435991	0.13646	0.440741	0.13575	0.45111	0.0678857	0.836144	0.0853089	0.802816
BSU_14290	mobB	-0.0612222	0.790708	0.0830246	0.813149	0.243446	0.521033	0.0287854	0.883736	0.0787777	0.710808	0.143005	0.670961	0.149429	0.655166
BSU_14300	moaE	-0.157759	0.493595	0.0102341	0.976751	0.12695	0.736021	0.184972	0.352574	0.124904	0.524449	0.198431	0.548527	0.424124	0.202795
BSU_14310	moaD	-0.178973	0.437815	0.00883791	0.980076	0.129035	0.73979	0.0703851	0.760866	0.0172002	0.938684	0.266208	0.452226	0.498378	0.166961
BSU_14320	yknU	-0.00125655	0.995628	0.0040846	0.991051	-0.201941	0.629369	-0.361389	0.127917	-0.257073	0.282758	-0.805594	0.0415483	0.818351	0.0307106
BSU_14330	yknV	-0.0434737	0.849828	-0.124232	0.733352	-0.342779	0.404083	-0.400999	0.153206	-0.133827	0.596357	-0.740852	0.0509179	1.10224	0.00609281
BSU_14340	yknW	-0.167838	0.421947	-0.165407	0.666978	-0.134848	0.796291	-0.36964	0.350251	-0.109508	0.711178	-0.649788	0.141895	0.86826	0.196107
BSU_14350	yknX	-0.111878	0.532554	-0.224525	0.557697	-0.077089	0.882949	-0.445902	0.248866	-0.182599	0.539019	-0.927886	0.0322547	-0.121198	0.871601
BSU_14360	yknY	-0.0964549	0.589555	-0.171627	0.653702	-0.0256666	0.960925	-0.443155	0.241755	-0.158463	0.594625	-0.976291	0.0220224	-0.0632724	0.93287
BSU_14370	yknZ	-0.105473	0.561268	-0.088638	0.816899	0.0402394	0.938366	-0.46166	0.218935	-0.155424	0.601305	-0.925604	0.0308649	-0.259401	0.727145
BSU_14380	fruR	-0.0765992	0.697549	-0.2146	0.576684	-1.02202	0.0184479	0.511738	0.0587079	0.1663	0.51019	0.374965	0.365918	0.435303	0.36856
BSU_14390	fruK	-0.0396661	0.834965	-0.118312	0.75817	-0.946811	0.0298543	0.70997	0.00533069	0.27117	0.201058	0.5012	0.216149	0.585931	0.213047
BSU_14400	fruA	-0.0296038	0.869686	-0.0848045	0.825408	-0.842497	0.0696549	0.723666	0.000548977	0.31847	0.108138	0.463969	0.283042	0.562359	0.301296
BSU_14410	sipT	-0.0664813	0.772535	-0.111704	0.749356	0.0456916	0.902654	0.263443	0.340858	0.305091	0.226874	0.408758	0.246879	0.767888	0.0297357
BSU_14420	ykoA	-0.0161884	0.943134	0.0229124	0.950936	-0.146031	0.745506	0.123753	0.696947	0.0378516	0.890193	0.226667	0.554655	0.54083	0.222686
BSU_14430	ykpA	-0.00802848	0.972244	-0.044303	0.899072	-0.0855525	0.81933	0.0225426	0.890207	0.0028257	0.986214	0.0312981	0.925257	0.31383	0.340237
BSU_14440	ykpB	-0.0298255	0.895223	-0.244127	0.516425	-0.47149	0.279985	0.0641593	0.741864	0.127963	0.490931	0.162117	0.626687	1.32344	0.00124921
BSU_14450	ampS	0.00580687	0.979899	0.273273	0.452658	0.46101	0.266039	0.428995	0.0443809	0.282037	0.224676	0.458902	0.224516	-0.653409	0.0518153
BSU_14460	ykpC	0.0873609	0.590434	0.30875	0.392891	0.723528	0.178132	0.101003	0.78096	-0.018082	0.950913	0.652664	0.111834	-2.8366	8.31808e-05
BSU_14470	mreBH	-0.0964676	0.66592	-0.167496	0.659115	-0.0293619	0.94999	0.0281637	0.915414	-0.346227	0.172142	0.482915	0.182321	-2.3937	1.14553e-07
BSU_14480	abh	-0.0161386	0.944259	0.031999	0.928522	0.482827	0.214762	0.599925	0.0055861	0.360231	0.114289	1.57662	4.45695e-06	-0.888184	0.0161286
BSU_14490	kinC	-0.0403172	0.860934	-0.0269991	0.938412	0.0449282	0.904237	0.0231112	0.89472	-0.034621	0.846202	-0.0254628	0.937734	-0.0971438	0.764704
BSU_14500	ykqA	-0.00237779	0.991713	0.20794	0.580261	0.424136	0.297848	0.00438712	0.980649	-0.0592946	0.754654	-0.153739	0.643146	-0.735208	0.0450071
BSU_14510	ktrC	-0.0122152	0.957684	0.039286	0.910238	0.03699	0.92161	-0.0531688	0.760812	0.117454	0.519366	-0.0309662	0.925611	0.367017	0.258457
BSU_14520	adeC	0.000897709	0.996881	0.0773209	0.829643	-0.0130647	0.973558	-0.5042	0.0664977	-0.216265	0.377772	0.123422	0.770581	-0.100276	0.796584
BSU_14530	rnjA	-0.00871373	0.969758	0.0877781	0.805039	0.185396	0.621046	-0.16694	0.304092	-0.0519946	0.765324	-0.116499	0.719332	-0.033979	0.914303
BSU_14540	rpoY	-0.073919	0.748323	-0.0752673	0.830705	0.0658867	0.861342	-0.018706	0.943195	0.0221941	0.916272	0.0706222	0.837193	0.319157	0.366648
BSU_14550	ykrA	-0.0055961	0.980656	0.310136	0.397976	0.467229	0.293796	0.429311	0.0367329	0.12718	0.512606	0.261552	0.447209	-1.30098	0.000179191
BSU_14560	defB	-0.0161238	0.944298	0.121142	0.730814	0.18737	0.629772	0.219426	0.246625	0.25119	0.1882	0.472575	0.16818	-0.0217032	0.94843
BSU_14569	ykzV	-0.0636924	0.482447	0.101587	0.728203	0.0344427	0.941957	0.0849786	0.759416	0.232715	0.215276	0.589414	0.197193	0.185793	0.877741
BSU_14570	ykyA	-0.0372193	0.871856	-0.00983402	0.97827	0.212466	0.642963	0.0390385	0.897305	-0.0300078	0.909566	0.123544	0.754608	-1.06198	0.00843116
BSU_14580	pdhA	-0.154519	0.502828	0.315328	0.365315	0.033582	0.928247	0.782991	0.000330582	0.0282083	0.896279	1.37174	0.00381091	-0.993407	0.00394877
BSU_14590	pdhB	-0.0624025	0.786085	0.386886	0.268675	0.00149811	0.996849	0.84753	0.000136238	0.117845	0.53616	1.33654	0.00412863	-0.933861	0.00536722
BSU_14600	pdhC	0.0363347	0.874899	0.340197	0.345849	0.293081	0.455384	0.347413	0.0724096	0.0827601	0.643992	0.820555	0.0610712	-0.768951	0.0281429
BSU_14610	pdhD	0.0431035	0.851266	0.307747	0.389013	0.267501	0.472976	0.429703	0.026848	0.108916	0.562817	0.815818	0.0533792	-0.755309	0.025747
BSU_14620	slp	0.110708	0.576796	0.112462	0.768942	0.193637	0.710336	0.0551739	0.853564	0.0352116	0.899615	0.279126	0.492001	-1.97062	0.00124038
BSU_14629	sr1	0.127072	0.553372	0.39135	0.308377	0.547156	0.281451	0.352257	0.382873	0.0921018	0.75337	0.197492	0.564943	-0.924989	0.132472
BSU_14630	speA	0.183325	0.426496	0.290108	0.439966	0.658582	0.150358	-0.428603	0.0582044	-0.305387	0.147275	-0.21924	0.509436	-2.01136	1.47476e-08
BSU_14640	yktA	0.0407004	0.853795	0.337288	0.378697	0.612716	0.152807	-0.120418	0.563751	0.0446817	0.836657	0.0348561	0.917037	-0.609001	0.133093
BSU_14650	yktB	-0.111029	0.629346	-0.000613324	0.998602	0.161481	0.66755	0.544895	0.0556696	0.398685	0.139366	0.646793	0.0668474	0.163943	0.650751
BSU_14660	ykzI	-0.1194	0.549814	-0.57585	0.132563	-0.673469	0.19175	0.355902	0.321286	0.250999	0.32789	0.360957	0.462422	-0.0478895	0.955744
BSU_14670	yktC	0.0117913	0.959128	0.199368	0.572797	0.452947	0.244338	0.416963	0.0794844	0.403961	0.0307202	0.297285	0.403121	-0.172741	0.595698
BSU_14680	ykzC	-0.00964657	0.966285	0.302551	0.41838	0.632388	0.148675	0.12254	0.575118	0.221776	0.29296	0.157921	0.646574	-0.563658	0.182605
BSU_14690	yktD	-0.0214243	0.925903	-0.262555	0.459731	-0.265634	0.489205	-0.319124	0.325797	-0.146186	0.616132	-0.264111	0.500643	0.988747	0.0229474
BSU_14700	nprE	0.0120848	0.905383	0.100405	0.731364	-0.0824334	0.856716	0.178507	0.651078	-0.116911	0.517544	-0.580311	0.197944	-0.928447	0.39549
BSU_14710	ylaA	-0.0181655	0.930562	-0.149062	0.6977	0.0106007	0.982499	-0.339031	0.327731	-0.216262	0.454258	-0.0886355	0.824226	-0.356721	0.538099
BSU_14720	ylaB	-0.0291745	0.864359	-0.0488911	0.891632	-0.251556	0.638341	-0.368985	0.363859	-0.27616	0.201282	-0.657474	0.180779	-0.454752	0.596917
BSU_14730	ylaC	-0.0684959	0.755092	-0.0843968	0.82527	0.145412	0.751517	-0.0442468	0.903018	-0.0610579	0.836578	0.334968	0.418313	-0.104824	0.851525
BSU_14740	ylaD	0.277269	0.18423	0.593494	0.122633	1.13327	0.0218136	-0.137243	0.726463	0.0190323	0.94899	0.228962	0.606078	-1.3053	0.0561341
BSU_14750	ylaE	0.089166	0.675317	0.0426915	0.911083	0.0144921	0.975525	-0.201739	0.551066	-0.160716	0.580289	-0.350595	0.403969	0.0313547	0.955759
BSU_14760	ylaF	0.0652278	0.777405	-0.163293	0.646249	-0.149027	0.72592	-0.066035	0.802832	0.0782493	0.721929	0.00505088	0.98917	0.753703	0.0424515
BSU_14770	ylaG	0.0266902	0.90602	0.155444	0.680886	0.2978	0.464941	-0.548527	0.0162631	-0.25721	0.273544	-0.0606533	0.888681	-0.74326	0.0481666
BSU_14780	ylaH	-0.0266086	0.908021	0.00225299	0.995062	0.00760676	0.984021	-0.337567	0.191948	-0.0989268	0.68554	-0.00256973	0.995135	0.120094	0.744224
BSU_14790	ylaI	0.0845469	0.710904	0.00939581	0.979459	0.0996412	0.823112	0.0881422	0.798825	0.00270555	0.992416	0.339978	0.408525	-0.5296	0.263041
BSU_14800	ylaJ	-0.136847	0.531319	-0.357451	0.351912	-0.812776	0.0930249	0.685339	0.098411	0.365222	0.177023	0.588443	0.220847	2.78858	1.56858e-05
BSU_14810	ylaK	-0.0498675	0.82885	-0.139335	0.703575	-0.0823796	0.833502	0.462802	0.0370329	0.267014	0.221091	0.335306	0.408581	0.297713	0.412015
BSU_14820	ylaL	0.00624725	0.978329	0.0824476	0.813505	0.171639	0.647348	0.356592	0.0489935	0.238301	0.214364	0.311716	0.417322	-0.456654	0.160363
BSU_14830	ylaM	-0.179349	0.436791	-0.134042	0.713688	-0.143921	0.723536	-0.0363938	0.909929	-0.174107	0.542483	-0.0197285	0.962234	0.3874	0.369698
BSU_14840	ylaN	0.00722084	0.974936	-0.198903	0.594804	-0.371194	0.401663	0.0740234	0.701545	0.124561	0.526016	0.206317	0.573926	1.26957	0.000693928
BSU_14850	ftsW	-0.0105745	0.963284	-0.252722	0.493882	-0.240449	0.575858	-0.114747	0.641011	0.00637942	0.977938	0.0783391	0.818293	1.76631	5.36301e-07
BSU_14860	pycA	-0.0606459	0.791983	-0.0824567	0.814462	-0.256813	0.501134	-0.3517	0.052254	-0.0922131	0.56523	-0.218709	0.495879	1.26381	7.76841e-05
BSU_14870	ctaA	0.0821246	0.721575	0.0990297	0.784714	0.221036	0.598361	0.231378	0.42604	0.0842458	0.741078	-0.144576	0.67158	-0.96715	0.00567725
BSU_14880	ctaB	0.0262306	0.901166	-0.0672683	0.859054	-0.333692	0.448883	0.188084	0.508244	0.103266	0.689635	-0.368551	0.271935	0.405319	0.409067
BSU_14890	ctaC	-0.00182484	0.99327	0.0170026	0.963523	-0.320986	0.444982	-0.452897	0.0838497	-0.0651047	0.772323	-1.66258	0.000203676	1.11562	0.011513
BSU_14900	ctaD	0.0221827	0.909424	-0.0386537	0.91978	-0.351293	0.460215	-0.320526	0.303025	-0.0824046	0.762512	-1.44939	0.00217984	1.22011	0.0295525
BSU_14910	ctaE	0.0248789	0.899686	0.00898736	0.981272	-0.418073	0.366887	-0.472308	0.0820541	-0.134392	0.606387	-1.49767	0.00136549	1.14849	0.032604
BSU_14920	ctaF	0.0230717	0.902456	-0.076206	0.842866	-0.410381	0.405177	-0.196873	0.58167	0.00145462	0.995979	-1.45546	0.00195784	1.37376	0.0253081
BSU_14930	ctaG	0.0356636	0.854399	-0.00693649	0.985602	-0.338016	0.48148	-0.364704	0.237317	-0.0796443	0.769324	-1.58935	0.000439012	0.995764	0.0839915
BSU_14940	ylbA	0.0208567	0.923238	-0.149044	0.695277	0.0205753	0.965232	0.124332	0.613985	0.244177	0.218095	-0.0291008	0.949932	0.259685	0.573218
BSU_14950	ylbB	-0.0342096	0.878306	-0.182867	0.624666	-0.251763	0.554204	-0.21768	0.47566	-0.124583	0.668116	-0.0832916	0.831371	0.0304066	0.945503
BSU_14960	ylbC	0.0691251	0.764418	0.108729	0.759544	0.130436	0.767289	-0.0485567	0.893555	-0.0111995	0.969572	0.0385731	0.925555	-0.51073	0.268216
BSU_14970	ylbD	0.144702	0.400847	0.235821	0.509587	0.43557	0.417686	-0.391493	0.349099	-0.132278	0.627669	-0.0335838	0.945219	-1.03262	0.244192
BSU_14980	ylbE	0.000284359	0.998594	-0.0983332	0.745535	0.351061	0.513769	-0.0638794	0.875357	0.0257642	0.912226	-0.099602	0.8367	-0.334685	0.720834
BSU_14990	ylbF	0.0210589	0.927281	0.0744597	0.83713	0.392196	0.319523	0.195117	0.309645	0.163057	0.392324	0.404622	0.221924	-0.690126	0.0415234
BSU_15000	ylbG	0.0490864	0.83158	0.18072	0.621393	0.398705	0.311733	0.140722	0.57652	0.0514194	0.836871	0.398929	0.241981	-0.504547	0.166413
BSU_15010	ylbH	0.0465417	0.839188	0.345308	0.359764	0.651688	0.138637	-0.243903	0.340687	-0.161907	0.425167	-0.236234	0.494278	-1.77003	8.0939e-06
BSU_15020	ylbI	0.0372989	0.869337	0.373772	0.329272	0.627694	0.167531	-0.245968	0.190731	-0.198131	0.356255	-0.218345	0.536055	-1.32744	0.00147301
BSU_15030	spoVV	0.0532598	0.806366	0.445718	0.246159	0.889933	0.0673546	-0.595381	0.0207007	-0.409669	0.0792263	-0.226547	0.614369	-2.17692	7.90391e-07
BSU_15040	ylbK	0.0860714	0.709233	0.235808	0.51136	0.465075	0.228905	0.157014	0.519128	-0.0486822	0.83189	0.225609	0.516879	-0.630804	0.0879543
BSU_15050	ylbL	0.00646205	0.97671	0.076857	0.83931	0.544355	0.21696	0.0999463	0.597005	0.0798731	0.67689	0.205573	0.542979	-0.378684	0.419243
BSU_15060	ylbM	0.0595907	0.789905	-0.0369444	0.922171	-0.128006	0.770738	0.0421323	0.849485	-0.0225293	0.914851	0.125429	0.733972	0.0912959	0.848596
BSU_15069	ylzH	0.00739029	0.969481	0.0924039	0.807296	0.207423	0.697113	-0.0440178	0.914356	-0.0128529	0.965269	0.427723	0.373241	-0.543798	0.451365
BSU_15070	ylbN	0.0594826	0.783575	0.41323	0.277951	0.613809	0.225261	-0.548228	0.0176588	-0.359832	0.091996	0.0917728	0.844168	-1.86911	0.000151627
BSU_15080	rpmF	0.0388068	0.866344	0.23764	0.529737	0.412698	0.293212	-0.712446	0.0282258	-0.360078	0.199626	-0.136871	0.754352	-0.863987	0.0471637
BSU_15090	gerR	-0.083787	0.691768	-0.191964	0.612266	0.00373249	0.993444	0.354149	0.217318	0.139636	0.621187	0.301315	0.506499	1.34515	0.00147917
BSU_15100	ylbP	-0.0351069	0.859384	-0.168674	0.660824	-0.329064	0.487031	0.965425	1.46015e-08	1.0484	2.67387e-08	0.396504	0.417897	1.99799	0.000183928
BSU_15110	ylbQ	0.0371283	0.872039	0.0367262	0.916832	0.278948	0.460628	0.0393949	0.860208	0.110836	0.622851	0.312567	0.368085	0.565437	0.121474
BSU_15120	bshC	-0.0135075	0.953321	0.297153	0.425664	0.719088	0.0823858	0.242358	0.193693	0.118303	0.557308	0.186323	0.570444	-0.610531	0.0794724
BSU_15130	mraZ	-0.0164788	0.943047	0.0401782	0.908961	0.155037	0.681601	0.232109	0.362973	0.16705	0.496148	0.116964	0.744688	-0.151471	0.684818
BSU_15140	mraW	-0.000606464	0.997899	0.00569455	0.987025	0.190173	0.614236	0.0930085	0.635807	0.031803	0.874601	-0.115789	0.734383	-0.227272	0.491318
BSU_15150	ftsL	-0.0263668	0.908632	-0.0569113	0.870449	0.0387669	0.920741	0.0520716	0.834596	0.0356509	0.878362	-0.0994905	0.780524	0.161522	0.64719
BSU_15160	pbpB	0.0143151	0.950537	-0.0215824	0.95105	0.182139	0.630695	-0.254684	0.20394	-0.258161	0.185346	-0.180869	0.625665	-0.689163	0.046075
BSU_15170	spoVD	-0.0157269	0.944155	0.102817	0.786358	-0.121047	0.799692	-0.251888	0.471366	-0.0163175	0.955719	-0.143117	0.745962	-0.833607	0.102823
BSU_15180	murE	0.0274805	0.897191	0.544658	0.152771	0.960559	0.05413	-0.567158	0.00315052	-0.417144	0.0468623	-0.476073	0.264994	-2.68449	1.71535e-09
BSU_15190	mraY	0.114908	0.587867	0.606943	0.105435	1.09089	0.0316051	-0.487562	0.0531648	-0.409455	0.0939066	-0.521544	0.212331	-2.8295	1.07926e-07
BSU_15200	murD	0.00513049	0.980351	0.602933	0.106246	0.990835	0.0575439	-0.605469	0.00304903	-0.416967	0.0374313	-0.394726	0.367501	-2.65771	4.80835e-07
BSU_15210	spoVE	-0.0256368	0.911468	0.543686	0.15563	0.782677	0.0995105	-0.497597	0.0663862	-0.319888	0.151935	-0.52942	0.191812	-2.25736	1.24858e-08
BSU_15220	murG	-0.0428603	0.85269	0.223769	0.544365	0.400321	0.315709	-0.0971601	0.682433	-0.335145	0.111217	0.4334	0.211831	-1.41007	0.000191277
BSU_15230	murB	-0.108162	0.639124	0.114628	0.752703	0.215685	0.575325	0.130504	0.572557	-0.137569	0.508983	0.761459	0.0220221	-0.916928	0.0119178
BSU_15240	divIB	-0.0227887	0.921315	-0.0195623	0.955861	-0.0627002	0.870151	-0.0161519	0.931797	-0.0156748	0.934845	0.183879	0.575104	0.0729859	0.833802
BSU_15250	ylxW	-0.054867	0.811433	-0.0563605	0.872372	-0.017439	0.962995	-0.0735938	0.698809	-0.144135	0.487275	0.145839	0.66727	0.109244	0.744311
BSU_15260	ylxX	-0.0393821	0.8639	-0.00557556	0.987653	0.0418206	0.915848	-0.335104	0.0696276	-0.285324	0.113642	-0.30551	0.362829	0.039383	0.914718
BSU_15270	sbp	0.0637715	0.770297	0.177358	0.636852	0.503698	0.233379	-0.330515	0.0824666	-0.221364	0.249888	-0.295487	0.401632	-0.546533	0.204435
BSU_15280	ftsA	-0.00135569	0.99531	0.0185088	0.957469	0.0162904	0.965128	-0.0993797	0.632589	-0.0340472	0.87161	-0.266797	0.424049	0.437996	0.182175
BSU_15290	ftsZ	0.0100859	0.96507	0.0157456	0.963965	-0.00364667	0.992379	-0.195305	0.335726	-0.0915915	0.65778	-0.330059	0.323291	0.608892	0.0641508
BSU_15300	bpr	0.0179165	0.934857	-0.24952	0.510705	-0.59511	0.187849	-0.430037	0.100076	-0.215444	0.415759	-0.660736	0.0919614	1.75556	4.28333e-05
BSU_15310	spoIIGA	0.0579163	0.795015	-0.0252946	0.946964	0.00787012	0.986798	0.389583	0.316693	0.164804	0.57949	0.394868	0.373404	0.793263	0.187297
BSU_15320	sigE	0.0100748	0.96404	-0.182574	0.632572	-0.0548655	0.90595	-0.289115	0.463862	0.0434051	0.883801	0.160326	0.717374	0.757508	0.171617
BSU_15330	sigG	-0.0268784	0.902013	-0.138553	0.710341	-0.0922477	0.832648	-0.212237	0.520086	-0.190005	0.506583	-0.140362	0.728812	-0.0447249	0.925235
BSU_15340	ylmA	0.319315	0.150399	0.572545	0.13123	0.60604	0.18293	0.0604686	0.778011	0.173	0.415766	0.0637662	0.881373	-0.0235311	0.96221
BSU_15350	ylmB	0.111333	0.629036	-0.0748513	0.840278	-0.0823599	0.853523	0.205795	0.526263	0.13496	0.636124	0.631209	0.111759	1.00679	0.026116
BSU_15360	ylmC	-0.0252661	0.904563	-0.115709	0.763228	-0.00244991	0.996109	0.204205	0.623739	-0.0226078	0.931417	0.589253	0.209752	0.883878	0.19306
BSU_15370	ylmD	0.0486011	0.83317	-0.0213755	0.952753	-0.0987585	0.800551	-0.103333	0.541819	0.0136049	0.93742	-0.141449	0.663488	0.505005	0.136285
BSU_15380	ylmE	0.038934	0.865629	-0.0570211	0.870714	-0.0178669	0.962092	-0.203462	0.312016	-0.0276124	0.888969	-0.203852	0.552199	0.421411	0.209043
BSU_15390	sepF	0.022741	0.921518	-0.0955739	0.791117	-0.0606217	0.878623	-0.17533	0.324399	-0.0843534	0.639083	-0.250705	0.465287	0.427841	0.23488
BSU_15400	ylmG	0.0565064	0.806302	-0.0466823	0.897233	-0.0449322	0.910593	-0.119934	0.510516	-0.00717009	0.970566	-0.191167	0.561989	0.344033	0.3659
BSU_15410	ylmH	0.100545	0.659552	0.248063	0.504627	0.502922	0.207599	-0.267327	0.119458	-0.111335	0.544962	-0.449977	0.18178	-0.762855	0.0349108
BSU_15420	divIVA	0.0786258	0.732364	0.144317	0.684482	0.218525	0.554529	-0.288091	0.113595	-0.130001	0.440463	-0.431764	0.208076	-0.324762	0.302701
BSU_15430	ileS	0.0560454	0.798657	0.44606	0.245867	0.608882	0.188809	-0.475725	0.0150845	-0.287899	0.129533	-0.132638	0.717444	-1.42153	0.00118631
BSU_15440	ylyA	0.0509988	0.530404	0.124176	0.581263	0.33247	0.433848	-0.0191943	0.957958	-0.116315	0.593323	-0.174533	0.7218	-2.18457	0.0551385
BSU_15450	lspA	0.0848132	0.708512	0.178273	0.640248	0.965926	0.0573767	-0.0315261	0.899004	-0.155664	0.484406	-0.0686569	0.857644	-2.64661	1.44392e-10
BSU_15460	ylyB	-0.00276536	0.990078	0.349631	0.362923	0.900148	0.0613012	-0.24607	0.199892	-0.16446	0.399806	-0.236918	0.580822	-2.10764	4.04367e-07
BSU_15470	pyrR	0.0782865	0.734122	0.809647	0.0319497	1.38	0.0094444	-0.369732	0.237312	-0.463173	0.0422472	-0.579636	0.23098	-3.14463	4.03416e-17
BSU_15480	pyrP	0.0331214	0.88524	0.814566	0.0298083	1.23137	0.0155363	-0.285234	0.241755	-0.50135	0.0598136	-0.533855	0.226699	-3.66654	2.61179e-23
BSU_15490	pyrB	0.121749	0.438024	0.792639	0.0167447	1.49498	0.00507458	-0.314318	0.375778	-0.805126	0.00125196	0.012778	0.978064	-5.36961	7.55194e-19
BSU_15500	pyrC	0.148048	0.3576	0.791728	0.0165996	1.62033	0.00257405	-0.346538	0.28839	-0.865845	0.000684669	-0.0988727	0.82636	-5.39669	9.73094e-18
BSU_15510	pyrAA	0.163088	0.275592	0.751227	0.0238698	1.4359	0.00754407	-0.337191	0.262678	-0.88218	0.000390603	-0.0652592	0.884113	-4.85376	2.81776e-13
BSU_15520	pyrAB	0.165552	0.283132	0.635947	0.0603127	1.11483	0.035025	-0.28937	0.303606	-0.820339	0.000101962	-0.0957054	0.81979	-3.94859	5.86425e-09
BSU_15530	pyrK	0.155447	0.285837	0.587337	0.0859671	0.890505	0.092054	-0.348136	0.153826	-0.812229	9.06361e-05	0.000403359	0.99925	-3.5833	4.79474e-07
BSU_15540	pyrD	0.14664	0.317778	0.529493	0.133008	0.801432	0.119697	-0.352642	0.0546689	-0.715793	0.000157674	-0.146514	0.700056	-3.38952	5.54355e-07
BSU_15550	pyrF	0.140276	0.323085	0.448449	0.191793	0.748826	0.15476	-0.486417	0.0311683	-0.734989	0.000623322	-0.14414	0.725819	-3.13855	2.31322e-05
BSU_15560	pyrE	0.127975	0.379121	0.364746	0.299807	0.524795	0.312955	-0.415155	0.0495917	-0.730382	0.000556297	-0.161839	0.67991	-2.81532	8.53815e-05
BSU_15570	cysH	0.123082	0.593689	-0.114092	0.747768	-0.365847	0.355708	-0.347387	0.0557721	-0.133628	0.456269	0.293174	0.369865	1.37633	1.48513e-05
BSU_15580	cysP	0.119797	0.602168	-0.145232	0.679347	-0.293448	0.469443	-0.362764	0.0387735	-0.189846	0.297712	0.283764	0.427883	1.35622	2.15922e-05
BSU_15590	sat	0.0258224	0.908665	-0.0112099	0.975529	-0.171671	0.66709	-0.63209	0.00183273	-0.467132	0.0122436	0.342439	0.428367	1.12148	0.00345653
BSU_15600	cysC	-0.0368132	0.870899	-0.0132789	0.971051	-0.202216	0.61699	-0.522194	0.0192917	-0.378644	0.0635949	0.350241	0.413889	1.26748	0.0014089
BSU_15610	ylnD	-0.0125216	0.954537	-0.0872294	0.815988	-0.276406	0.516069	-0.530144	0.0324536	-0.423858	0.0894601	0.332117	0.456384	1.31428	0.00375415
BSU_15620	ylnE	-0.0169062	0.941601	-0.0187745	0.957983	-0.259553	0.51002	-0.350404	0.107681	-0.195108	0.354586	0.186853	0.616356	0.921091	0.0101501
BSU_15630	ylnF	-0.0170948	0.940771	-0.024264	0.946884	-0.142301	0.71931	-0.330935	0.125883	-0.0997927	0.636299	0.248218	0.519646	0.870791	0.0207544
BSU_15640	yloA	-0.0286064	0.901028	0.115557	0.750743	0.261506	0.517666	0.0202042	0.908725	0.0780632	0.661386	0.132776	0.718168	-0.176769	0.629893
BSU_15650	yloB	-0.168103	0.460324	-0.0111708	0.975983	0.135598	0.754081	-0.249815	0.437833	-0.242841	0.3946	-0.107889	0.79474	-0.170254	0.711921
BSU_15660	yloC	-0.0107266	0.962718	-0.120851	0.728495	0.155873	0.67618	0.0688269	0.710403	0.101898	0.587703	0.259365	0.430877	-0.00627155	0.984907
BSU_15670	remA	-0.0336959	0.883938	0.0543983	0.880234	0.276574	0.490119	-0.0555841	0.752127	0.00511316	0.977445	0.0500952	0.881866	-0.555484	0.11181
BSU_15680	gmk	0.00154808	0.99464	0.116417	0.748448	0.367202	0.361517	-0.169341	0.365283	-0.112557	0.541655	0.0324922	0.925266	-0.72786	0.0247443
BSU_15690	yloH	-0.0038237	0.986766	0.157966	0.672437	0.331004	0.447951	-0.180557	0.323821	-0.0964127	0.591257	-0.00145769	0.9968	-0.618109	0.104206
BSU_15700	yloI	-0.0617825	0.788013	0.0434991	0.907309	0.152678	0.718043	-0.380043	0.0720046	-0.240574	0.23208	0.218389	0.600417	-0.450894	0.284651
BSU_15710	priA	-0.101119	0.660716	0.171414	0.642068	0.0784527	0.852189	-0.490517	0.0100182	-0.356598	0.0631943	0.0592065	0.884278	-0.428205	0.279681
BSU_15720	defA	0.00936012	0.9676	-0.118383	0.736881	-0.0350436	0.926807	-0.146281	0.517632	-0.00204173	0.992227	0.246902	0.504584	0.248913	0.467703
BSU_15730	fmt	-0.0518187	0.82215	0.0186067	0.957659	-0.0427781	0.909014	-0.167723	0.384892	-0.162862	0.355438	0.0124838	0.970863	0.189758	0.570328
BSU_15740	yloM	-0.0462371	0.840506	0.0728679	0.834403	0.0178127	0.961913	-0.287414	0.0932214	-0.224718	0.1943	0.00923408	0.978804	0.158321	0.622631
BSU_15750	yloN	-0.00479674	0.983341	0.158881	0.652865	0.026461	0.945806	-0.236517	0.168572	-0.0580038	0.735882	0.0372076	0.916234	0.134882	0.672591
BSU_15760	prpC	-0.051387	0.823434	0.182534	0.609285	0.108458	0.782129	-0.233083	0.249217	-0.143282	0.448287	-0.223563	0.527061	-0.428235	0.216948
BSU_15770	prkC	0.00550738	0.98089	0.458547	0.227964	0.563817	0.200371	-0.262634	0.128005	-0.153645	0.365221	-0.290386	0.416026	-1.23833	0.000501723
BSU_15780	cpgA	-0.0433368	0.849445	0.399928	0.297191	0.567196	0.210413	-0.276573	0.109483	-0.253665	0.151959	-0.244333	0.504766	-1.15095	0.00457265
BSU_15790	rpe	0.0150445	0.947086	0.489156	0.202313	0.750332	0.095037	-0.201594	0.253342	-0.0912573	0.61321	-0.42675	0.234976	-1.36809	0.0011437
BSU_15800	yloS	-0.0445956	0.826312	0.450044	0.235486	0.621774	0.225815	-0.319673	0.126065	-0.200021	0.358061	-0.251272	0.527042	-2.12415	0.000168832
BSU_15810	spoVM	-0.0062372	0.973556	0.713309	0.0584245	1.04556	0.0448417	-0.371279	0.250693	-0.399352	0.149329	-0.492668	0.270026	-2.62988	9.21813e-06
BSU_15820	rpmB	0.0547629	0.811448	0.168672	0.643796	0.18755	0.62346	-0.35089	0.22137	-0.155961	0.527533	-0.0350699	0.927454	-0.659656	0.0800711
BSU_15830	yloU	0.0451191	0.844935	0.226601	0.537936	0.341248	0.398943	-0.0530444	0.790995	0.00689657	0.972641	-0.207029	0.538598	-0.799807	0.0206491
BSU_15840	yloV	-0.00491516	0.982932	0.123078	0.725919	0.158619	0.67201	-0.157568	0.356873	-0.0777444	0.634853	-0.308208	0.338685	-0.450097	0.157564
BSU_15850	sdaAB	-0.0190379	0.932817	-0.209959	0.574953	-0.457898	0.266706	0.154367	0.409618	0.0442453	0.820844	0.172134	0.610956	0.879292	0.028573
BSU_15860	sdaAA	-0.000506342	0.998184	-0.177103	0.639132	-0.506467	0.23105	0.115906	0.519539	0.0445114	0.804789	-0.0179071	0.959932	0.927372	0.0324468
BSU_15870	recG	0.0177067	0.938554	-0.139897	0.701945	-0.339996	0.396036	0.00876969	0.965515	0.0282023	0.889498	-0.146215	0.658885	0.625999	0.10397
BSU_15880	fapR	-0.103111	0.654793	-0.122507	0.725903	-0.133778	0.720891	-0.213237	0.297805	-0.0853916	0.677258	-0.323739	0.348324	0.00221156	0.99471
BSU_15890	plsX	-0.110525	0.631934	-0.00335472	0.992652	-0.0217505	0.955472	-0.104525	0.58421	-0.012323	0.944444	-0.315801	0.350346	-0.308748	0.388747
BSU_15900	fabD	-0.0664784	0.767488	0.200925	0.597609	0.250983	0.562411	-0.200591	0.288786	-0.0532537	0.771826	-0.41369	0.256851	-0.932847	0.0222436
BSU_15910	fabG	-0.100534	0.65954	0.152736	0.688169	0.223179	0.603463	-0.266557	0.151619	-0.124529	0.466051	-0.579198	0.0926812	-0.628757	0.138085
BSU_15920	acpA	0.0322805	0.879503	0.529472	0.165688	0.764991	0.109705	-0.0575371	0.726295	-0.0361094	0.833127	-0.0584769	0.870273	-2.5183	3.06251e-07
BSU_15930	rnc	-0.00224384	0.991994	0.274386	0.47288	0.528731	0.233406	-0.0834411	0.686986	-0.131679	0.527505	-0.305514	0.39919	-2.12707	1.30179e-06
BSU_15940	smc	-0.0431974	0.850807	0.14333	0.684716	0.0799977	0.83233	-0.221732	0.22124	-0.193353	0.288964	-0.0838401	0.816842	-0.712847	0.0270758
BSU_15950	ftsY	-0.00541141	0.981251	-0.0683877	0.850671	-0.133773	0.756466	-0.418308	0.0339289	-0.277783	0.145491	-0.349117	0.35345	0.490688	0.205388
BSU_15960	sivC	0.0312546	0.890392	-0.0333861	0.927072	-0.244564	0.585727	-1.90324	1.46145e-13	-0.976426	0.0002361	-2.6148	1.58678e-10	1.73662	4.40998e-05
BSU_15970	ylxM	0.0198868	0.926081	0.0320623	0.933341	-0.0167292	0.970276	-0.324478	0.215518	-0.0730079	0.76413	0.137424	0.731477	0.0618642	0.903259
BSU_15980	ffh	0.0543308	0.80972	-0.0289726	0.937417	0.0736105	0.860797	-0.224927	0.340661	-0.107926	0.636143	0.0382325	0.915602	0.129807	0.753598
BSU_15990	rpsP	0.00256764	0.990757	-0.00447095	0.990619	-0.0516458	0.904229	-0.340527	0.240221	-0.200759	0.451654	0.0438835	0.914726	-0.0733859	0.882556
BSU_16000	ylqC	0.0443795	0.844004	0.119367	0.749662	0.151389	0.718483	-0.412671	0.133259	-0.278139	0.288621	-0.107855	0.785641	-0.361139	0.438188
BSU_16010	ylqD	0.187018	0.387574	0.29477	0.438634	0.370042	0.403935	-0.374749	0.188178	-0.202428	0.398479	-0.104279	0.785888	-0.67274	0.169219
BSU_16020	rimM	0.0399606	0.861302	0.0404803	0.910989	-0.0722412	0.853575	-0.353764	0.0812821	-0.298164	0.159398	-0.102949	0.806526	0.0855996	0.811239
BSU_16030	trmD	-0.0170159	0.941212	-0.0315837	0.928941	-0.114842	0.767403	-0.33527	0.0714706	-0.234346	0.271095	-0.180716	0.661335	0.246308	0.478674
BSU_16040	rplS	0.128289	0.558596	0.443517	0.246656	0.589861	0.202363	-0.198748	0.460265	-0.197772	0.445757	0.0919686	0.825758	-2.0984	6.52744e-06
BSU_16050	rbgA	-0.0291852	0.899163	0.0637458	0.855747	0.23489	0.535757	0.207558	0.222355	0.129221	0.466677	0.411029	0.207033	-0.360102	0.272141
BSU_16060	rnhB	0.090487	0.676525	0.000912557	0.998015	0.190317	0.675398	-0.722439	0.000267432	-0.415486	0.031057	-0.847362	0.0116289	0.648673	0.131732
BSU_16070	ylqG	0.0761252	0.710609	-0.0306864	0.934467	0.11202	0.805566	-0.833839	5.58651e-07	-0.496305	0.00630881	-0.865844	0.0102652	0.760537	0.103511
BSU_16080	ylqH	0.0846064	0.677961	-0.0339512	0.927633	0.223406	0.630811	-0.886951	0.00282209	-0.440201	0.0828173	-0.694297	0.0541407	0.537231	0.266974
BSU_16090	sucC	0.0422437	0.854546	0.346618	0.361152	0.39226	0.346411	0.279071	0.238464	0.0983677	0.677308	-0.24787	0.558458	-2.13535	4.96828e-09
BSU_16100	sucD	0.0447285	0.845627	0.227308	0.529296	0.222	0.550547	0.314222	0.0378714	0.0802553	0.612097	-0.200392	0.65456	-1.76511	3.34057e-08
BSU_16110	dprA	-0.0453423	0.84402	-0.327443	0.356357	-0.379616	0.346258	-0.443195	0.0206029	-0.203504	0.291565	-0.367326	0.286874	0.257293	0.435915
BSU_16120	topA	-0.0390073	0.865073	0.0474831	0.891774	0.1365	0.726079	-0.076101	0.629013	0.0511242	0.759975	0.133256	0.681904	0.0244725	0.937784
BSU_16130	trmFO	0.0216223	0.924726	0.429847	0.26333	0.725868	0.119394	-0.416331	0.0386536	-0.370189	0.075237	-0.0563254	0.895536	-1.7341	1.29641e-05
BSU_16140	codV	0.130328	0.572192	0.276931	0.436254	0.608909	0.15127	0.0178554	0.931348	-0.0205064	0.927346	0.276103	0.435618	-0.560648	0.126707
BSU_16150	clpQ	0.0595918	0.796164	0.182056	0.612755	0.398357	0.33376	0.0523855	0.785231	-0.01829	0.91976	0.280886	0.448537	-0.168332	0.638975
BSU_16160	clpY	0.05888	0.79806	0.236922	0.50868	0.493042	0.202397	-0.0361611	0.828413	-0.0255477	0.897272	0.244262	0.496657	-0.159058	0.626223
BSU_16170	codY	0.0264583	0.908253	0.267292	0.464956	0.541267	0.164454	-0.13378	0.610396	-0.0986084	0.688675	0.0812731	0.826089	-0.410586	0.267894
BSU_16180	flgB	0.0282648	0.902433	-0.0176304	0.961833	-0.240237	0.526098	-0.0145384	0.930349	-0.0178177	0.919025	-0.143992	0.699747	0.823563	0.0147123
BSU_16190	flgC	0.0255359	0.911789	-0.0428222	0.906436	-0.275862	0.46552	-0.171809	0.300921	-0.0907852	0.599798	-0.121192	0.739615	0.843371	0.0111802
BSU_16200	fliE	0.0352488	0.878385	-0.00822483	0.982147	-0.20404	0.589601	-0.25235	0.138261	-0.242928	0.162953	-0.315439	0.386828	0.724285	0.0339886
BSU_16210	fliF	0.00597103	0.979243	0.0301635	0.932274	-0.122681	0.739188	-0.292179	0.0620711	-0.215328	0.181031	-0.345005	0.328406	0.606745	0.0512291
BSU_16220	fliG	0.000475905	0.998345	0.0982561	0.780297	-0.0657148	0.859201	-0.260281	0.214638	-0.215849	0.24127	-0.333823	0.368379	0.54704	0.0981036
BSU_16230	fliH	-0.0105429	0.963373	0.117756	0.737173	-0.0982128	0.791117	-0.358828	0.0441402	-0.288629	0.103399	-0.453337	0.21534	0.477837	0.147126
BSU_16240	fliI	-0.0109474	0.962002	0.0916747	0.794292	-0.0706036	0.850093	-0.342712	0.0746817	-0.285929	0.1308	-0.36891	0.302777	0.561038	0.0942342
BSU_16250	fliJ	-0.00952314	0.96655	0.126787	0.724659	-0.0973179	0.823158	-0.476477	0.0066039	-0.299535	0.093389	-0.391727	0.231978	0.57841	0.128995
BSU_16260	ylxF	-0.0180087	0.937773	0.174621	0.615645	-0.00245208	0.994767	-0.525373	0.00752672	-0.384401	0.0264896	-0.635368	0.060179	0.251107	0.441233
BSU_16270	fliK	-0.0267826	0.907553	0.110153	0.753298	-0.0142153	0.970544	-0.525844	0.00216737	-0.32948	0.0481889	-0.564024	0.0806513	0.37237	0.263469
BSU_16280	flgD	-0.0307949	0.893518	0.0750943	0.833347	-0.0224526	0.95673	-0.512873	0.0021252	-0.285254	0.0966634	-0.466089	0.149179	0.491912	0.165761
BSU_16290	flgE	-0.0299939	0.896003	0.0588744	0.86544	-0.0976818	0.791475	-0.451007	0.0117335	-0.343876	0.0409708	-0.434659	0.186062	0.613792	0.0548457
BSU_16299	swrD	-0.0468207	0.83727	0.246438	0.498669	0.150081	0.713015	-0.494826	0.00413641	-0.354961	0.0473284	-0.477239	0.142334	0.0414863	0.906899
BSU_16300	fliL	0.0294019	0.893493	0.228168	0.546389	0.182311	0.683268	-0.672103	7.76559e-05	-0.326402	0.0731716	-0.555348	0.0952747	-0.0756233	0.85987
BSU_16310	fliM	0.0195263	0.930431	0.314346	0.406025	0.260496	0.548231	-0.535615	0.00191239	-0.377452	0.0402943	-0.612147	0.0590688	-0.314488	0.445685
BSU_16320	fliY	0.0409018	0.850058	0.392261	0.306028	0.462444	0.309516	-0.537013	0.00505069	-0.377549	0.0243922	-0.525019	0.105	-0.661337	0.138943
BSU_16330	cheY	0.0159614	0.942873	0.309417	0.413429	0.358723	0.401213	-0.540295	0.0298477	-0.342102	0.106948	-0.562318	0.096906	-0.416054	0.322549
BSU_16340	fliZ	0.0265403	0.906478	0.258765	0.487609	0.283552	0.490953	-0.573927	0.00702894	-0.348846	0.085869	-0.666741	0.0456107	-0.288037	0.475124
BSU_16350	fliP	0.0155058	0.945106	0.234646	0.534027	0.22372	0.605949	-0.548298	0.00663096	-0.371313	0.067116	-0.575793	0.0961715	-0.209959	0.615051
BSU_16360	fliQ	-0.00789883	0.971246	0.222324	0.558118	0.327063	0.465873	-0.619717	0.000492178	-0.432984	0.0197791	-0.470965	0.206807	-0.158251	0.714248
BSU_16370	fliR	0.0213964	0.925385	0.239014	0.524532	0.267574	0.512099	-0.502947	0.0488063	-0.361564	0.103814	-0.561098	0.105801	-0.297151	0.466385
BSU_16380	flhB	0.00452295	0.983761	0.276735	0.465489	0.281417	0.516374	-0.784466	0.000564733	-0.438822	0.0267468	-0.687621	0.0523082	-0.393582	0.373352
BSU_16390	flhA	-0.00026162	0.999044	0.25666	0.500733	0.30038	0.499321	-0.83212	6.69448e-05	-0.527092	0.00685437	-0.651277	0.0786388	-0.447268	0.330484
BSU_16400	flhF	-0.00697489	0.973979	0.272682	0.476019	0.298784	0.514381	-0.846197	8.01075e-06	-0.506183	0.00478524	-0.719367	0.0483016	-0.403428	0.392999
BSU_16410	flhG	-0.0256614	0.906751	0.249704	0.512775	0.284725	0.524376	-0.866257	0.00028207	-0.589678	0.00546405	-0.754314	0.0412743	-0.445391	0.344847
BSU_16420	cheB	-0.0273996	0.893151	0.295748	0.441441	0.32521	0.501152	-0.8977	2.93437e-06	-0.566673	0.00162564	-0.620471	0.109701	-0.575621	0.27619
BSU_16430	cheA	0.00603275	0.977772	0.26916	0.481054	0.281532	0.524712	-0.751271	0.000679304	-0.468706	0.0215856	-0.610017	0.090324	-0.268979	0.569262
BSU_16440	cheW	0.0247814	0.91019	0.214102	0.57043	0.262565	0.525064	-0.83237	4.35176e-05	-0.517898	0.00531337	-0.639008	0.0657802	-0.0773659	0.849765
BSU_16450	cheC	0.0665975	0.768534	0.249526	0.501532	0.315921	0.430155	-0.669899	0.0107029	-0.439086	0.0574501	-0.662283	0.0580757	-0.0328539	0.936301
BSU_16460	cheD	0.032455	0.879228	0.251644	0.507364	0.314212	0.467321	-0.831951	0.000176859	-0.46684	0.0304233	-0.739322	0.0359237	-0.0807441	0.86378
BSU_16470	sigD	0.0438365	0.841822	0.233955	0.533636	0.332084	0.418743	-0.608394	0.0016842	-0.333896	0.0787887	-0.64481	0.0580869	-0.00847513	0.983862
BSU_16480	swrB	0.0514787	0.808613	0.208684	0.582917	0.311361	0.473152	-0.715181	3.882e-05	-0.392696	0.030844	-0.575722	0.102349	-0.0106587	0.981448
BSU_16490	rpsB	0.0714177	0.755855	0.3838	0.315254	0.44481	0.308051	-0.454876	0.0668239	-0.287512	0.241042	-0.181485	0.668077	-1.21605	0.00302883
BSU_16500	tsf	0.062526	0.774988	0.546384	0.152225	0.8567	0.0757606	-0.545747	0.00803026	-0.324352	0.103478	-0.325334	0.452164	-1.99113	8.23529e-06
BSU_16510	pyrH	0.0569674	0.799198	0.503764	0.185814	0.869939	0.0765627	-0.305763	0.105245	-0.243729	0.245686	-0.221223	0.595838	-2.51954	2.36881e-09
BSU_16520	frr	0.0861384	0.701181	0.541758	0.154772	0.912564	0.0610929	-0.378823	0.0590124	-0.29424	0.12769	-0.224694	0.597934	-2.39773	9.4252e-09
BSU_16530	uppS	0.06139	0.789759	0.0826655	0.818238	0.205079	0.603878	-0.42736	0.0189084	-0.318763	0.0715149	-0.0636663	0.875435	-0.434572	0.175923
BSU_16540	cdsA	0.0302647	0.895354	0.128445	0.725935	0.263412	0.490248	-0.380003	0.173156	-0.179479	0.424336	-0.205382	0.598134	-0.672042	0.0615908
BSU_16550	ispC	0.0208424	0.927967	0.239064	0.519754	0.414696	0.347736	-0.325567	0.0555766	-0.243261	0.159734	-0.0668001	0.867235	-0.988225	0.00379929
BSU_16560	rasP	-0.0309965	0.892508	0.0241737	0.944805	0.0542123	0.886239	-0.283207	0.0837627	-0.100787	0.533547	-0.037482	0.919212	0.129468	0.678075
BSU_16570	proS	-0.043824	0.848815	0.127732	0.721081	0.134555	0.725029	-0.316647	0.0991207	-0.128216	0.502523	-0.167183	0.642252	-0.0775524	0.811907
BSU_16580	polC	-0.0491386	0.83087	0.0967316	0.788193	0.0781686	0.842265	-0.376281	0.0263051	-0.201155	0.216206	-0.146465	0.705471	-0.225647	0.491343
BSU_16590	ylxS	-0.0162229	0.939917	0.207618	0.589112	0.331772	0.489404	-0.830966	6.59207e-05	-0.606577	0.00412689	-0.0824429	0.860917	-0.902978	0.0562974
BSU_16600	nusA	-0.0402421	0.855676	0.261954	0.495294	0.322339	0.484182	-0.822639	9.9013e-05	-0.513898	0.0116622	-0.203601	0.656547	-0.793756	0.0855335
BSU_16610	ylxR	-0.063271	0.774833	0.300944	0.433097	0.318025	0.496334	-0.827507	0.000125978	-0.454795	0.0233878	-0.0352124	0.940612	-0.728223	0.104234
BSU_16620	ylxQ	-0.0324569	0.887982	0.340041	0.366033	0.330288	0.430276	-0.658503	0.0219163	-0.378334	0.145503	-0.369293	0.368245	-0.818814	0.0538945
BSU_16630	infB	-0.0455599	0.841679	0.274745	0.469826	0.290932	0.505006	-0.741537	0.000447439	-0.442056	0.0134896	-0.1306	0.770086	-0.540988	0.186967
BSU_16640	ylxP	-0.015094	0.944016	0.176974	0.645266	0.11436	0.810093	-0.0927806	0.7867	0.0747928	0.785838	0.0570071	0.893106	-0.467276	0.361022
BSU_16650	rbfA	-0.0426544	0.85309	0.302683	0.418346	0.253945	0.53553	-0.463233	0.0234687	-0.267634	0.186561	-0.155277	0.69663	-0.618316	0.116983
BSU_16660	truB	-0.0592281	0.792125	0.24649	0.521185	0.318743	0.528379	0.0559033	0.868454	0.0634558	0.817135	0.13059	0.749089	-1.31998	0.00228413
BSU_16670	ribC	-0.00592485	0.979464	0.164978	0.645375	0.621521	0.143987	0.387448	0.0949575	0.218083	0.295592	0.256969	0.462745	-1.05067	0.00204591
BSU_16680	rpsO	0.117846	0.60865	0.338047	0.357676	0.358485	0.350229	-0.406589	0.169228	-0.228395	0.387913	-0.16161	0.682491	-1.0437	0.0101251
BSU_16690	pnpA	0.0319034	0.88991	0.275319	0.459635	0.365734	0.36767	-0.370443	0.0217327	-0.167086	0.300708	-0.138256	0.723465	-0.6576	0.0425265
BSU_16700	ylxY	0.0291001	0.891918	0.461675	0.229628	0.716754	0.118369	-0.506559	0.0144977	-0.343156	0.14575	0.0355901	0.937906	-2.03526	2.2466e-06
BSU_16710	mlpA	0.0128532	0.955141	0.316497	0.409737	0.531127	0.252158	-0.631652	0.00425029	-0.397824	0.0629932	-0.0571937	0.90171	-1.70058	1.38975e-05
BSU_16720	ymxH	0.272426	0.192014	0.179254	0.639716	0.447999	0.382335	-0.255608	0.532785	-0.13858	0.608566	0.142191	0.758373	-0.727088	0.307399
BSU_16730	spoVFA	0.0564117	0.726942	0.0027826	0.993463	0.312014	0.559907	0.066868	0.872983	-0.231585	0.33815	-0.13498	0.782786	-0.856148	0.352056
BSU_16740	spoVFB	0.138345	0.477967	0.133989	0.722289	0.41447	0.435196	-0.138215	0.739657	0.24932	0.393455	-0.230214	0.629763	-0.576341	0.454514
BSU_16750	asd	-0.00183489	0.993631	0.146116	0.682985	0.075987	0.845196	-0.155045	0.350863	-0.0198598	0.901865	-0.0877048	0.784084	-0.0455244	0.883506
BSU_16760	dapG	-0.0562028	0.806956	0.155586	0.662624	0.0727202	0.845604	-0.11732	0.615762	-0.0507303	0.809121	-0.247926	0.460615	-0.348363	0.308737
BSU_16770	dapA	-0.0934272	0.68426	0.14528	0.686313	0.0840176	0.832743	-0.118664	0.475889	-0.0138044	0.935547	-0.0946382	0.771529	-0.310658	0.327455
BSU_16780	rnjB	-0.0547116	0.811818	-0.103636	0.765826	-0.105766	0.777465	-0.351628	0.0413319	-0.155069	0.371407	-0.144453	0.669415	1.13588	0.000367477
BSU_16790	tepA	-0.130572	0.557576	-0.0195522	0.958481	-0.198806	0.664677	-0.280291	0.442002	-0.362488	0.216193	-0.328253	0.474996	0.247843	0.628095
BSU_16799	ylzJ	-0.00641102	0.974208	0.132793	0.728567	-0.206826	0.697083	-0.134986	0.745226	-0.0324625	0.902074	-0.0161498	0.973706	0.33812	0.661308
BSU_16800	spoIIIE	-0.0093975	0.967333	-0.19441	0.578733	-0.197174	0.622474	-0.458275	0.0559578	-0.139535	0.498553	-0.0120329	0.972512	0.979138	0.00218093
BSU_16810	ymfC	0.0512313	0.82415	-0.121651	0.737135	-0.129183	0.733202	-0.134688	0.455556	0.0653184	0.731516	0.0883802	0.785965	0.58706	0.0869778
BSU_16825	ymfD	0.0924461	0.686459	0.118193	0.752998	0.510953	0.234802	-0.342437	0.29426	-0.0305406	0.908499	-0.187235	0.652872	-0.592277	0.198749
BSU_16845	ymfF	-0.100378	0.663521	-0.094271	0.788618	0.16201	0.664957	0.500437	0.028403	0.462574	0.0345481	0.618433	0.0725081	0.869053	0.00762534
BSU_16860	ymfH	-0.0812449	0.72448	-0.109248	0.763345	0.0875251	0.821998	0.587114	0.00455938	0.514377	0.0118208	0.679871	0.0552812	1.20529	0.00024827
BSU_16870	ymfI	-0.0559455	0.802754	-0.0668986	0.856795	0.165283	0.688843	0.151366	0.607421	0.160656	0.544446	0.298414	0.443809	-0.276719	0.529051
BSU_16880	ymfJ	-0.121691	0.575266	0.0156584	0.96717	0.21268	0.643405	0.162933	0.640429	0.188367	0.514147	0.155544	0.715182	-0.395652	0.453499
BSU_16890	ymfK/1	0.0468091	0.838758	0.0146863	0.966486	0.0630636	0.871127	0.146913	0.55559	0.143579	0.515364	0.108945	0.749749	-0.0813255	0.812827
BSU_16900	ymfK/2	-0.00649228	0.977555	0.132604	0.712256	0.325359	0.424602	0.0436158	0.842385	0.0157588	0.939253	0.0294913	0.930604	-0.554621	0.103708
BSU_16910	rodZ	0.0237913	0.917785	0.197283	0.590708	0.347358	0.395642	-0.0600584	0.757193	-0.0372472	0.843777	-0.108378	0.742172	-0.595733	0.0768259
BSU_16920	pgsA	0.0256891	0.911338	0.170562	0.642854	0.473312	0.237427	-0.271759	0.184107	-0.216198	0.314383	-0.333597	0.356688	-1.16089	0.00135323
BSU_16930	cinA	-0.0086033	0.970128	0.300787	0.416082	0.412097	0.312303	-0.264827	0.102	-0.182309	0.262547	-0.295856	0.402011	-1.0745	0.000681985
BSU_16940	recA	-0.0625458	0.785437	0.0838394	0.813206	0.031462	0.932771	0.305607	0.0719777	0.184018	0.308196	0.250638	0.438405	-0.8213	0.00996067
BSU_16950	pbpX	0.0729687	0.728637	0.641977	0.0939557	1.53387	0.00327257	-0.07233	0.728225	-0.115345	0.638212	0.440039	0.258104	-3.9612	4.84345e-18
BSU_16960	rny	-0.0357756	0.875994	-0.0768392	0.82458	-0.124154	0.742705	-0.090255	0.637639	0.0185104	0.918829	0.00899478	0.977752	0.602349	0.058766
BSU_16970	ymdB	0.0345528	0.880754	0.184681	0.616901	0.305442	0.435285	-0.339617	0.243983	-0.201273	0.397167	0.00977052	0.980447	-0.352639	0.380223
BSU_16980	spoVS	-0.00143517	0.994609	-0.115699	0.762954	-0.287789	0.551782	0.0709323	0.753275	0.0630002	0.748924	-0.170427	0.705309	0.616987	0.203838
BSU_16990	tdh	-0.0876129	0.657336	-0.0982971	0.79806	-0.645082	0.161455	0.181876	0.271806	0.103459	0.519655	-0.38503	0.433602	0.617017	0.188391
BSU_17000	kbl	-0.0603025	0.743919	-0.0966026	0.801391	-0.704666	0.146078	0.0874227	0.621473	0.0234433	0.884232	-0.41796	0.392605	0.704739	0.1915
BSU_17010	ymcB	-0.0756382	0.70588	-0.0791174	0.836758	-0.664545	0.13622	0.110901	0.490551	0.161878	0.333239	-0.152026	0.690251	0.540668	0.26756
BSU_17020	ymcA	-0.0512711	0.799436	-0.0960281	0.802678	-0.605615	0.189806	0.0584436	0.73282	0.0208168	0.910224	-0.252929	0.533064	0.546658	0.276767
BSU_17030	cotE	-0.00882289	0.959545	0.0655972	0.857061	0.0557237	0.917181	0.147093	0.725081	-0.100118	0.699676	0.274053	0.573533	-0.521256	0.537859
BSU_17040	mutS	0.0566909	0.798677	0.276564	0.469836	0.521866	0.234395	-0.301284	0.128181	-0.172432	0.381714	-0.154274	0.700242	-1.29028	0.0026533
BSU_17050	mutL	-0.0713403	0.755013	0.23305	0.535061	0.45	0.280659	-0.291536	0.114804	-0.244086	0.198902	-0.0635992	0.868176	-0.845104	0.0297528
BSU_17060	ymzD	0.154472	0.503357	0.102043	0.773281	0.123307	0.764287	-0.189095	0.374521	-0.144155	0.493663	-0.410659	0.232882	-0.475396	0.178088
BSU_17070	ymcC	0.000856096	0.997014	-0.170835	0.643163	-0.305713	0.508924	-0.228451	0.536618	0.0247016	0.933326	-0.270981	0.536638	0.875404	0.0734402
BSU_17080	pksA	-0.0221683	0.923418	-0.243149	0.493232	-0.194613	0.62756	-0.118741	0.587846	0.0254396	0.903043	0.0388874	0.909194	0.937594	0.00728819
BSU_17090	pksB	0.0177714	0.938609	-0.0642918	0.857752	-0.0708269	0.854406	0.0378708	0.8721	0.0687499	0.756648	-0.0440506	0.9053	0.789546	0.031748
BSU_17100	pksC	0.0735127	0.750098	0.0172057	0.961207	0.0288774	0.943051	-0.121537	0.574902	-0.0128227	0.953	-0.523265	0.196989	-0.0210145	0.954929
BSU_17110	pksD	0.0832415	0.717661	0.130503	0.715704	0.191067	0.622632	-0.37102	0.0922112	-0.268432	0.166035	-1.05806	0.00307996	-0.210365	0.52217
BSU_17120	pksE	0.116581	0.609518	0.458849	0.227654	0.691891	0.100442	-0.302173	0.080386	-0.259307	0.13241	-1.08229	0.00688541	-1.11537	0.00137557
BSU_17130	acpK	0.200456	0.333252	0.495735	0.185642	0.871324	0.0802471	-0.58052	0.0477701	-0.228215	0.378225	-1.4852	0.000166063	-1.30052	0.0166169
BSU_17140	pksF	0.184687	0.400874	0.507615	0.186509	0.934028	0.0277339	-0.399176	0.0750003	-0.254477	0.252371	-1.21539	0.00392538	-1.21449	0.00330362
BSU_17150	pksG	0.139402	0.511893	0.565415	0.137924	1.10059	0.0141365	-0.182069	0.361454	-0.228055	0.261972	-1.04648	0.0116431	-1.65722	3.65124e-05
BSU_17160	pksH	-0.0204653	0.917306	0.365564	0.327928	0.723331	0.149176	-0.258736	0.301966	-0.240838	0.299298	-1.37042	0.000568687	-1.23232	0.045933
BSU_17170	pksI	0.0594378	0.756673	0.595886	0.107019	1.02392	0.0407607	-0.540568	0.0298675	-0.393183	0.10891	-1.43005	0.00037627	-2.05835	0.000307396
BSU_17180	pksJ	0.0683664	0.692446	0.409852	0.27281	0.722735	0.150553	-0.728214	8.03831e-05	-0.419327	0.021254	-1.79367	2.31636e-08	-1.28943	0.0467241
BSU_17190	pksL	0.0714446	0.634358	0.313303	0.390589	0.587316	0.262344	-1.04183	0.000203845	-0.571566	0.00411816	-1.90488	1.26575e-07	-1.31967	0.0785504
BSU_17200	pksM	0.0733416	0.657817	0.335143	0.367803	0.546369	0.285436	-1.10202	0.000646902	-0.620997	0.00601398	-1.61068	2.66788e-05	-1.54057	0.0265589
BSU_17210	pksN	0.0609276	0.785236	0.217362	0.551982	0.125925	0.756155	-0.970381	8.30733e-06	-0.566549	0.00700893	-1.43571	4.23886e-05	-0.472414	0.253273
BSU_17220	pksR	0.0263936	0.904708	0.125246	0.734686	0.0400611	0.923966	-1.02597	1.03726e-06	-0.566064	0.00500895	-1.20302	0.000383956	-0.225417	0.60947
BSU_17230	pksS	0.0172361	0.940438	0.119786	0.744053	0.150017	0.722844	0.0486228	0.825167	-0.0189187	0.930427	-0.31746	0.355849	-0.846841	0.0225494
BSU_17240	ymzB	0.0183691	0.935439	0.379603	0.305174	0.388872	0.33797	0.415166	0.166484	0.278796	0.307021	-0.167468	0.680647	-0.129805	0.741235
BSU_17250	ymaE	0.0741497	0.747655	0.233556	0.516297	0.377204	0.332506	0.0847136	0.726346	0.330505	0.145451	-0.116027	0.783804	0.269999	0.486375
BSU_17260	aprX	-0.066425	0.772105	-0.243893	0.518276	-0.378869	0.37999	0.300925	0.434359	0.125506	0.670785	0.0325591	0.938606	0.901358	0.0675445
BSU_17266	ymzE/1	-0.0896924	0.36019	-0.220125	0.366235	-0.482458	0.203506	0.00305864	0.985215	0.0244932	0.779226	0.000837168	0.997292	1.1184	0.35566
BSU_17267	ymzE/2	0.00899992	0.966453	-0.339531	0.37657	-0.468805	0.327175	0.410227	0.166311	0.312678	0.254535	0.49956	0.236419	-1.31991	0.012986
BSU_17270	pghC	0.0972595	0.667919	-0.231846	0.542007	0.251555	0.587897	-0.0597448	0.850187	-0.111643	0.693262	-0.123969	0.765349	-0.454812	0.337139
BSU_17280	ymaD	0.00424209	0.985034	0.355419	0.346215	0.52967	0.236664	0.311679	0.307408	0.311351	0.250762	0.335013	0.385067	-1.32406	0.00582327
BSU_17290	ebrB	0.0053437	0.977404	-0.352461	0.356183	-0.0737815	0.883942	-0.227076	0.533923	-0.104957	0.724443	0.0982173	0.815749	0.458675	0.503492
BSU_17300	ebrA	-0.00973141	0.957813	0.00700606	0.985456	-0.328841	0.515668	-0.101261	0.800344	0.157725	0.59571	0.0862757	0.849795	0.137187	0.830177
BSU_17310	ymaG	-0.0607068	0.560484	-0.022805	0.937682	0.0619133	0.900416	-0.0635412	0.874727	-0.141419	0.46053	-0.397834	0.399445	-0.980623	0.341114
BSU_17320	ymaF	-0.0477941	0.769004	-0.0951048	0.788688	0.286425	0.593602	0.0161218	0.969233	-0.102274	0.693961	-0.180437	0.713324	-0.512598	0.55454
BSU_17330	miaA	-0.00224732	0.992231	0.0728673	0.838116	0.396589	0.303309	-0.0757687	0.737636	-0.117666	0.568292	-0.171618	0.623739	-0.479456	0.166756
BSU_17340	hfq	-0.0300379	0.896407	-0.0744103	0.835915	-0.251217	0.509879	0.0174986	0.922988	0.0816556	0.648734	-0.473861	0.228484	0.83004	0.0112228
BSU_17350	ymzC	-0.0738466	0.745755	-0.0482201	0.895757	-0.0324527	0.937606	-0.0499941	0.888931	0.0205813	0.941568	-0.168018	0.66853	0.689514	0.122018
BSU_17360	ymzA	-0.0921923	0.689598	-0.00931828	0.979278	0.214348	0.580099	0.24642	0.335468	0.12274	0.611368	0.447373	0.240202	0.0458154	0.898823
BSU_17370	nrdI	0.0117667	0.959338	-0.123203	0.730598	-0.113449	0.764967	-0.580998	0.0316915	-0.349479	0.14057	-0.164526	0.709499	-0.0476437	0.891953
BSU_17380	nrdE	-0.0843161	0.714864	-0.0385358	0.913545	-0.107819	0.780266	-0.759852	0.0026679	-0.361245	0.130172	-0.182079	0.684357	0.0600002	0.868106
BSU_17390	nrdF	-0.16614	0.471535	-0.0096724	0.978246	-0.143811	0.709765	-0.673878	0.0321309	-0.355602	0.179316	-0.194278	0.654958	0.187575	0.612023
BSU_17400	ymaB	-0.0869742	0.704324	0.0936176	0.80021	0.186812	0.656359	-0.633595	0.0798314	-0.522429	0.0292191	-0.0719226	0.880007	-0.611529	0.154837
BSU_17410	cwlC	-0.00628638	0.97734	0.0391234	0.917735	-0.0850699	0.852665	-0.382145	0.232061	-0.43602	0.129564	-0.181835	0.657932	-0.522017	0.294323
BSU_17420	spoVK	-0.0507713	0.819551	-0.122728	0.747389	-0.240966	0.60104	0.0120879	0.975049	0.0441204	0.881061	0.439414	0.317976	0.716091	0.213641
BSU_17430	ynbA	-0.071856	0.754838	-0.0231181	0.947304	-0.0112311	0.976663	-0.304529	0.147678	-0.169168	0.419434	-0.111324	0.783477	-0.130334	0.702605
BSU_17440	ynbB	-0.0574149	0.803067	0.102451	0.772817	0.00705897	0.985463	-0.178547	0.389108	-0.168127	0.407714	-0.0965276	0.811048	-0.0866219	0.796067
BSU_17450	glnR	-0.105118	0.643683	-0.0715103	0.850819	-0.997667	0.013378	-0.200508	0.297327	-0.122383	0.515501	0.0524732	0.879062	1.66251	2.31556e-05
BSU_17460	glnA	-0.0218106	0.913861	-0.12362	0.747559	-1.13696	0.0132927	-0.385515	0.0142617	-0.23561	0.142233	-0.0895153	0.798327	2.21708	6.60203e-06
BSU_17470	ynxB	0.0648848	0.754458	-0.102151	0.789446	0.203338	0.671514	0.374534	0.300525	0.127641	0.667545	-0.0656338	0.885338	0.0504401	0.934223
BSU_17480	ynzF	0.0798386	0.721313	0.175579	0.637325	0.359548	0.43318	-0.0770073	0.788143	0.134814	0.597314	-0.310635	0.442479	0.125126	0.796974
BSU_17490	ynzG	0.133665	0.552893	-0.0565181	0.88097	-0.250871	0.579634	-0.484236	0.24259	-0.393971	0.144338	-0.502274	0.272353	0.835558	0.120182
BSU_17500	ynaB	-0.0377483	0.870082	0.00774065	0.982524	0.113728	0.767283	0.404259	0.0632916	0.500766	0.0209423	0.395537	0.279111	0.704511	0.0476433
BSU_17510	ynaC	-0.00284993	0.990141	0.0185782	0.957818	0.119851	0.760336	0.415728	0.0383636	0.469965	0.0182644	0.368989	0.349866	0.528233	0.12414
BSU_17520	ynaD	0.110767	0.609596	0.326787	0.395268	0.524754	0.285781	0.038567	0.918845	-0.00179933	0.995171	-0.122245	0.780706	-0.592324	0.318943
BSU_17530	ynaE	-0.0035955	0.987499	-0.0349438	0.923004	0.0244637	0.953582	0.403524	0.0901098	0.175889	0.45933	0.0807674	0.832222	1.16185	0.004062
BSU_17540	ynaF	-0.0401198	0.86117	-0.147139	0.689218	-0.0986414	0.816584	0.171373	0.637533	0.244036	0.397727	-0.143726	0.7322	0.810522	0.0819775
BSU_17550	ynaG	0.0246161	0.913463	-0.0180999	0.960652	-0.029822	0.943687	-0.0590992	0.859648	-0.148259	0.608102	0.0232732	0.954179	0.991499	0.0274686
BSU_17559	ynzI	0.0544775	0.813345	-0.09596	0.792927	0.312989	0.452588	0.173905	0.59844	0.0299492	0.919524	-0.22232	0.585005	0.901399	0.0424153
BSU_17560	ynaI	-0.0512692	0.822244	-0.180002	0.626003	-0.0609257	0.888539	0.45914	0.18424	0.38616	0.190805	0.276632	0.510369	1.45967	0.00286632
BSU_17570	xynP	-0.107684	0.604728	-0.13627	0.711385	-0.276702	0.521809	0.251971	0.147503	0.148287	0.442622	-0.281075	0.565275	-7.38588	1.29317e-102
BSU_17580	xynB	-0.107541	0.594527	-0.158502	0.672668	-0.458861	0.281248	0.0963192	0.639733	0.0322626	0.874972	-0.363293	0.457633	-6.61798	1.67617e-56
BSU_17590	xylR	-0.0519765	0.821468	-0.0973141	0.787777	-0.284299	0.472605	0.200448	0.369642	0.206396	0.391819	0.225667	0.497153	-6.66792	2.35779e-76
BSU_17600	xylA	0.00321461	0.987329	-0.0685904	0.858382	-0.561623	0.235805	0.194436	0.256169	0.258083	0.119264	-0.0826327	0.86004	-6.87295	5.07296e-52
BSU_17610	xylB	0.00943423	0.967129	0.211515	0.560784	0.16774	0.687153	0.0107831	0.948227	0.0857164	0.632306	-0.295168	0.510269	-6.60235	4.01911e-78
BSU_17620	yncB	0.192452	0.387191	0.178593	0.63898	0.700051	0.131228	-0.536424	0.0570325	-0.142471	0.572558	-0.60037	0.106807	-2.03339	9.24355e-06
BSU_17630	yncC	-0.00472558	0.97515	-0.156344	0.666502	-1.27616	0.0145922	0.0316515	0.877044	-0.0680223	0.754685	-0.118032	0.809685	2.72466	4.018e-05
BSU_17640	yncD	0.0873593	0.663155	0.0802169	0.834552	-0.329741	0.526531	-0.162092	0.698307	-0.16471	0.520526	0.0444301	0.926931	0.65279	0.385315
BSU_17650	yncE	-0.0190054	0.924695	0.00784999	0.983706	0.183549	0.717239	-0.123571	0.736193	-0.144145	0.62004	-0.0297804	0.943384	-0.45869	0.452274
BSU_17660	yncF	0.00030272	0.99894	-0.161345	0.654715	0.110451	0.782032	-0.176951	0.471714	-0.0470025	0.843436	-0.0403713	0.915138	0.345124	0.364769
BSU_17670	cotU	0.105189	0.633151	-0.00861947	0.9821	-0.0563011	0.905954	0.181175	0.655539	0.0181174	0.949799	-0.210963	0.654253	1.05337	0.0898865
BSU_17678	ynzJ	0.0475179	0.834417	0.250434	0.502139	0.230159	0.61658	-0.18649	0.595711	-0.245789	0.40324	-0.350068	0.417294	0.0203227	0.967375
BSU_17680	thyA	0.151469	0.511651	0.0895881	0.802358	0.405724	0.307446	-0.302072	0.235747	-0.141901	0.539138	-0.104751	0.769247	0.0890036	0.804722
BSU_17690	yncM	-0.00530468	0.979772	-0.184067	0.631899	-0.511163	0.292829	0.216632	0.307966	0.21512	0.304113	-0.0723524	0.873401	1.25748	0.0126658
BSU_17699	ynzK	-0.0165937	0.901454	-0.132042	0.644219	0.0408611	0.937932	0.344309	0.370884	0.169334	0.503462	0.636466	0.195531	-0.448635	0.655092
BSU_17700	cotC	0.00819988	0.968073	-0.0819039	0.830661	-0.00755022	0.98818	-0.508181	0.223785	-0.122388	0.648358	-0.983843	0.0430458	-0.151314	0.825508
BSU_17710	tatAC	0.00280213	0.989014	-0.173218	0.652247	-0.4247	0.367479	0.135997	0.596536	0.0722436	0.732093	0.189462	0.650023	1.21554	0.0236011
BSU_17720	yndA	0.0866172	0.658528	-0.192758	0.612303	0.0586344	0.908958	-0.391245	0.334801	0.0558159	0.851085	-0.429746	0.360655	0.0756891	0.915642
BSU_17730	yndB	-0.0235868	0.917728	0.00592004	0.9868	-0.0408627	0.919595	0.00159578	0.994517	0.159614	0.415499	-0.0733233	0.843289	0.203527	0.596854
BSU_17740	ynzB	0.0505882	0.822407	-0.016522	0.964932	0.244123	0.583886	-0.219454	0.541885	0.0219975	0.940261	0.0892359	0.829738	0.229884	0.653054
BSU_17750	yndD	0.130073	0.5247	0.142824	0.710108	0.0831022	0.872052	0.0933297	0.809062	0.0436804	0.8825	-0.104918	0.827213	-0.582018	0.375609
BSU_17760	yndE	0.0545987	0.77664	0.106814	0.777947	0.265361	0.614688	0.0191925	0.963399	-0.162355	0.540613	0.100585	0.833747	-0.365083	0.636473
BSU_17770	yndF	0.170676	0.434694	0.344454	0.367965	0.234327	0.630679	-0.406567	0.255269	-0.283896	0.334163	-0.454186	0.280152	-1.19126	0.0311958
BSU_17780	yndG	0.292448	0.203052	0.349004	0.349437	0.516773	0.25739	-0.301681	0.334239	-0.339374	0.233491	-0.535379	0.179521	-1.94976	2.21339e-05
BSU_17790	yndH	0.0359159	0.872796	0.335293	0.374137	0.640579	0.159875	-0.465528	0.141031	-0.292575	0.278408	-0.48876	0.199443	-1.82947	6.23002e-05
BSU_17800	yndJ	-0.00401805	0.986109	0.260666	0.48832	0.234114	0.580037	-0.370066	0.163802	-0.315868	0.155264	-0.512438	0.213174	-1.35823	0.00017229
BSU_17810	yndK	0.0903356	0.691848	0.238895	0.523475	0.265574	0.550419	-0.681238	0.0105888	-0.245851	0.385467	-0.822329	0.0423765	-0.859991	0.0450084
BSU_17820	pghL	0.0683112	0.759266	-0.140964	0.71201	-0.188008	0.687217	0.129048	0.756339	0.277409	0.33931	-0.130093	0.786421	1.93923	0.00168502
BSU_17830	yndM	0.23576	0.198141	0.453889	0.224387	0.0934376	0.861768	0.012526	0.975285	-0.0858704	0.700116	-0.619076	0.186909	-0.0650701	0.945201
BSU_17840	fosB	-0.304493	0.18671	0.00767785	0.983951	-0.400057	0.44164	0.11683	0.769396	0.0208188	0.92839	-0.48325	0.305452	0.298183	0.648231
BSU_17850	lexA	-0.0352319	0.878007	-0.14082	0.685709	-0.264468	0.488097	0.0449356	0.78349	0.216388	0.189228	0.167288	0.616753	-0.365982	0.243842
BSU_17860	yneA	-0.107779	0.635454	-0.370883	0.325946	-0.321844	0.473364	0.166884	0.588247	0.0223546	0.935253	0.0998077	0.793161	-0.593044	0.19354
BSU_17870	yneB	-0.0175855	0.938453	-0.262863	0.479445	-0.247641	0.57269	0.225619	0.333566	0.0143958	0.949622	0.266721	0.44396	-0.241404	0.586023
BSU_17880	ynzC	-0.0756116	0.743236	-0.0249484	0.944011	0.216455	0.61444	0.132392	0.562997	0.304665	0.166436	0.300001	0.38969	-0.0344109	0.926054
BSU_17890	tkt	0.0773393	0.735095	0.438659	0.249973	0.686687	0.104668	0.357965	0.0289981	0.200948	0.242205	0.173636	0.61402	-1.57035	2.48931e-05
BSU_17900	sirA	0.0819045	0.722677	-0.405557	0.285855	-0.315661	0.478437	0.169722	0.616526	0.173064	0.531349	0.171884	0.658568	1.73204	2.1267e-05
BSU_17910	yneF	0.0308216	0.893384	-0.023723	0.946747	0.26495	0.539091	-0.160809	0.391761	-0.109118	0.556735	0.0476188	0.896217	-1.50855	3.96255e-06
BSU_17920	ynzD	0.0217309	0.920724	-0.0737909	0.844843	0.178704	0.698986	-0.762269	0.00393083	-0.219518	0.344085	-0.252567	0.527074	0.451708	0.355909
BSU_17930	ccdA	-0.027491	0.905183	-0.0665301	0.853924	-0.0362843	0.932662	-0.492268	0.0729488	-0.240798	0.342773	-0.886045	0.0124521	0.800281	0.0297354
BSU_17940	yneI	0.0159065	0.944856	-0.038605	0.912104	0.130314	0.747737	-0.308323	0.177417	-0.0039476	0.983623	-0.365688	0.280859	0.292374	0.37978
BSU_17950	yneJ	-0.0297488	0.897158	-0.120362	0.737586	-0.0900826	0.822469	-0.0844534	0.755491	0.145159	0.552621	0.110142	0.770237	0.744183	0.0538827
BSU_17960	yneK	-0.0133427	0.953181	-0.0518181	0.885525	-0.299115	0.455645	-0.25696	0.325745	-0.058228	0.789463	-0.318251	0.360139	0.218206	0.580003
BSU_17970	cotM	-0.00778123	0.969044	-0.453568	0.229587	-0.0968625	0.85208	0.0184963	0.964026	0.225819	0.443242	0.00578271	0.990297	-0.328703	0.651376
BSU_17980	sspP	-0.0450958	0.770086	-0.0812117	0.809358	0.289563	0.590072	-0.169627	0.675231	-0.069494	0.773914	0.0173588	0.97138	-0.427237	0.646122
BSU_17990	sspO	0.123241	0.316151	0.0979759	0.696238	0.560733	0.25515	-0.157577	0.667656	0.0118318	0.956488	-0.0312053	0.947778	-1.31682	0.253403
BSU_18000	citB	0.0147166	0.946853	-0.0150471	0.968697	0.0767098	0.865022	-0.0372082	0.860464	0.142953	0.395753	-0.479018	0.22158	-1.91345	5.89979e-05
BSU_18010	yneN	-0.0901692	0.692051	0.0745391	0.845967	0.227168	0.610729	-0.256869	0.328468	-0.0105003	0.962361	-0.834428	0.0566111	-2.57844	1.04962e-08
BSU_18019	ynzL	-0.00764893	0.930565	0.0437434	0.854984	-0.151129	0.650816	-0.0923236	0.750781	0.110965	0.546648	-0.305605	0.293964	-0.217206	0.857566
BSU_18020	sspN	0.0142414	0.912378	0.193159	0.573744	0.376633	0.480413	-0.0712896	0.864459	0.219432	0.432293	0.264603	0.581595	-1.14346	0.226298
BSU_18030	tlp	-0.116241	0.446665	-0.142954	0.690646	-0.0609942	0.909621	0.309201	0.455624	0.292588	0.272134	0.425394	0.386476	0.200942	0.821374
BSU_18040	yneP	-0.0352915	0.876176	-0.0625322	0.868522	0.131963	0.761682	0.0948849	0.741166	0.00893437	0.97309	0.309377	0.405531	0.0583849	0.903514
BSU_18050	yneQ	-0.180928	0.414568	-0.150498	0.688863	0.160062	0.717618	-0.165715	0.626984	-0.115159	0.698983	0.148885	0.724952	0.0419546	0.934768
BSU_18060	yneR	0.0322582	0.887363	-0.117203	0.751158	-0.188234	0.643345	-0.0789284	0.692394	0.105655	0.603238	0.0697957	0.850222	1.01194	0.00819461
BSU_18070	plsY	0.00509963	0.981845	-0.156119	0.68099	-0.248153	0.575716	-0.143067	0.657161	-0.0485255	0.864376	-0.221972	0.562254	0.488752	0.321148
BSU_18080	yneT	0.0143131	0.950151	-0.147911	0.687015	-0.211554	0.604842	0.167167	0.613585	0.300345	0.295713	0.398877	0.340111	1.28329	0.00437789
BSU_18090	parE	0.0243505	0.915635	0.331954	0.370172	0.516074	0.209707	-0.159818	0.342691	-0.0794787	0.641404	-0.0261357	0.941705	-0.748455	0.0196997
BSU_18100	parC	-0.00638764	0.977903	0.402237	0.287247	0.503578	0.245267	-0.31929	0.090304	-0.224654	0.194175	-0.14414	0.685717	-0.718156	0.0471117
BSU_18110	ynfC	0.189285	0.41219	-0.0816914	0.824852	-0.355834	0.39095	0.493288	0.104167	0.568557	0.0334079	0.875747	0.0163472	1.76196	1.16716e-05
BSU_18120	alsT	-0.031299	0.89054	0.0328969	0.927336	-0.148276	0.719568	-0.732772	0.00298472	-0.479781	0.0591345	-0.100596	0.819757	-1.13132	0.00651643
BSU_18130	bglC	0.0308809	0.891186	-0.0960913	0.792516	-0.182213	0.659288	-0.267208	0.344087	-0.207421	0.423193	-0.219611	0.581449	-0.439639	0.286588
BSU_18140	ynfE	0.0779404	0.563846	-0.0874695	0.753949	-0.0778146	0.872224	-0.0330291	0.858011	0.11036	0.467669	0.289808	0.467903	0.706261	0.558184
BSU_18150	xynC	0.0151652	0.945968	0.0293165	0.936218	-0.201318	0.628373	-0.400195	0.0541267	-0.283369	0.164296	-0.521097	0.170374	0.666906	0.12432
BSU_18160	xynD	0.0323924	0.884156	0.0208149	0.955662	-0.180781	0.671062	-0.219111	0.281182	-0.116108	0.620814	-0.483951	0.207172	0.475032	0.294059
BSU_18170	yngA	0.133827	0.467416	0.0628234	0.856328	0.0264923	0.960647	-0.0359904	0.927646	0.239612	0.344869	0.0759491	0.876436	0.195618	0.836824
BSU_18180	yngB	0.0293819	0.892883	-0.117484	0.757349	-0.178843	0.691126	0.140603	0.636185	0.23905	0.355336	0.360053	0.357375	0.858441	0.0754095
BSU_18190	yngC	-0.00556496	0.98046	-0.0527185	0.886893	0.149476	0.727046	0.317405	0.236178	0.128837	0.623417	0.814941	0.0359126	0.527795	0.250089
BSU_18200	nrnB	0.119836	0.601042	0.193825	0.602562	0.204591	0.632433	-0.0775551	0.831079	-0.0851514	0.768825	0.176541	0.664048	0.113026	0.82256
BSU_18210	yngE	-0.0765358	0.700261	-0.161775	0.673884	-0.466548	0.330402	-0.106462	0.77902	-0.218696	0.458905	-0.214775	0.625556	1.15216	0.0467462
BSU_18220	yngF	-0.112619	0.529547	-0.115152	0.763784	-0.67533	0.192107	0.245653	0.485199	0.307476	0.157825	0.555357	0.230627	2.96806	0.00100434
BSU_18230	yngG	-0.182914	0.34207	-0.212508	0.575737	-0.773736	0.132231	-0.135505	0.738311	-0.143385	0.538732	-0.0385284	0.937524	2.00127	0.00525947
BSU_18239	yngHB	-0.184556	0.280002	-0.480121	0.17552	-0.477857	0.374092	-0.0837849	0.716799	0.0847372	0.602609	-0.0267834	0.941827	2.09235	0.0461696
BSU_18240	yngH	-0.0928464	0.651628	-0.046475	0.903476	-0.876889	0.0775154	-0.0447768	0.914534	0.363	0.212889	0.0189667	0.96874	1.39523	0.034758
BSU_18250	yngI	-0.232831	0.29865	-0.0976721	0.797521	-0.412318	0.422638	-0.0679407	0.869971	-0.0297906	0.917791	-0.436806	0.356693	1.34996	0.0276298
BSU_18260	yngJ	-0.0373761	0.861311	0.094608	0.805559	-0.200182	0.685942	-0.0236102	0.954959	-0.219006	0.421707	-0.174444	0.720121	1.15384	0.0676711
BSU_18270	ynzE	0.00406264	0.984526	-0.017039	0.964619	-0.32361	0.528694	-0.250624	0.544113	-0.0393882	0.883977	-0.44808	0.361423	0.679349	0.341424
BSU_18280	yngK	0.00993369	0.965022	-0.162955	0.664211	-0.219308	0.617783	-0.18159	0.625576	0.07626	0.79751	-0.114334	0.796065	0.979245	0.0495125
BSU_18290	yngL	0.129956	0.391041	0.0808345	0.803969	0.118148	0.819218	-0.200934	0.62754	0.0393732	0.886118	-1.0636	0.0289481	-1.4751	0.111841
BSU_18300	ppsE	0.0547358	0.749682	0.305278	0.422199	0.592006	0.234307	-1.01818	0.00110402	-0.658577	6.55287e-05	-2.13754	3.63598e-08	-2.06352	0.00113792
BSU_18310	ppsD	0.0812615	0.663248	0.375786	0.328314	0.617438	0.194677	-1.00434	0.000126526	-0.629406	0.000323335	-2.27558	8.2536e-12	-2.10088	0.000212246
BSU_18320	ppsC	0.0847925	0.659543	0.511588	0.182358	0.886842	0.0613321	-0.748649	3.42474e-05	-0.459969	0.0202205	-2.01921	1.85077e-09	-2.5707	4.12189e-06
BSU_18330	ppsB	-0.0852927	0.704065	0.369274	0.334564	0.482162	0.279958	-0.389973	0.0389307	-0.355161	0.0797322	-1.37606	0.000498449	-2.0187	1.35423e-05
BSU_18340	ppsA	-0.0560957	0.80765	0.0089787	0.979619	0.0621125	0.870978	-0.152393	0.409747	-0.160604	0.388973	-0.930439	0.0315926	-0.814461	0.0162211
BSU_18350	dacC	-0.0319907	0.888214	-0.0296596	0.936233	-0.228927	0.574519	-0.229594	0.206065	0.0486159	0.796408	-0.581945	0.153341	1.13862	0.0037446
BSU_18360	galM	-0.0753529	0.741583	-0.0504455	0.89132	-0.24039	0.558992	-0.246014	0.301883	-0.0724153	0.745527	-0.640092	0.1219	0.940842	0.022891
BSU_18370	yoeA	0.00678061	0.975903	0.00625001	0.986527	-0.0137573	0.972916	-0.410961	0.0866794	-0.136523	0.526995	-0.79366	0.022144	-0.0308125	0.939474
BSU_18380	iseA	-0.0632532	0.778396	-0.244931	0.50661	-0.708815	0.187043	0.334568	0.310445	0.26818	0.349987	-0.110991	0.814081	3.30493	3.18197e-11
BSU_18390	yoeC	-0.0456193	0.843259	-0.346668	0.355237	-0.655872	0.117429	0.384956	0.238596	0.256601	0.35492	0.557794	0.153938	0.511277	0.248592
BSU_18400	yoeD	-0.00830892	0.971119	-0.0183098	0.960963	0.197886	0.652485	-0.274628	0.297641	-0.187373	0.453527	-0.147227	0.684285	-0.363512	0.372641
BSU_18410	ggt	0.0165217	0.925748	-0.357467	0.344283	-0.842053	0.102248	0.0453838	0.876657	0.114766	0.675061	-0.220231	0.623182	2.57156	0.000141978
BSU_18420	yofA	0.178931	0.434636	0.269587	0.481507	0.764015	0.0992784	-0.398136	0.157087	-0.111903	0.644595	-0.313586	0.38473	-1.1996	0.00550539
BSU_18430	yogA	0.117605	0.568148	-0.28984	0.443385	-0.436266	0.324925	-0.333931	0.3143	0.0213776	0.932642	-0.0899221	0.807985	1.31753	0.00282709
BSU_18440	gltB	0.0648782	0.778223	-0.258668	0.489829	-0.978997	0.0662475	1.13401	0.000158372	0.808674	0.00200056	2.27493	2.08531e-10	5.48962	3.17319e-48
BSU_18450	gltA	0.0697033	0.762058	-0.220077	0.566454	-0.77907	0.141633	1.16011	1.97397e-05	0.808272	0.000631952	2.30064	1.96501e-11	5.21714	3.75712e-52
BSU_18460	gltC	-0.043814	0.849314	-0.243707	0.50873	-0.227504	0.623246	0.35873	0.0520114	0.36695	0.0511655	0.447723	0.206423	1.06849	0.00162396
BSU_18470	proJ	0.0938335	0.658339	0.0376805	0.921681	0.238889	0.612273	-0.363742	0.106036	-0.291166	0.193935	-0.0533519	0.907084	-2.61845	5.25539e-08
BSU_18480	proH	-0.0883803	0.661092	0.0268633	0.944204	-0.0392138	0.934904	-0.28055	0.288446	-0.31386	0.184457	-0.00119263	0.997882	-2.08944	4.73703e-05
BSU_18490	rtp	0.00100093	0.996518	-0.00839955	0.981577	-0.256916	0.526137	0.176798	0.506757	-0.00382231	0.987785	-0.0852006	0.832323	0.310357	0.431294
BSU_18500	yoxD	-0.00889549	0.96907	0.401083	0.28489	0.779693	0.101745	0.671446	0.00286806	0.425422	0.0626928	0.924221	0.0108181	-1.54552	9.00376e-05
BSU_18510	yoxC	-0.148364	0.478591	-0.400393	0.297266	-0.0935321	0.857068	0.214633	0.490383	0.0848669	0.602447	0.128982	0.792701	-0.514369	0.570561
BSU_18520	yoxB	0.00551645	0.975025	-0.20798	0.581722	-0.584747	0.273416	0.253384	0.417137	0.130462	0.542412	0.0898365	0.854033	-0.3705	0.708464
BSU_18530	yoaA	0.0187312	0.932309	-0.138213	0.717943	-0.592561	0.191962	0.292871	0.322334	0.111688	0.666844	0.203861	0.647577	1.82788	2.82748e-05
BSU_18540	yoaB	0.0202164	0.930142	-0.0198213	0.957727	-0.248891	0.573349	0.115007	0.71631	0.112161	0.690231	0.745512	0.0658605	0.890338	0.0395765
BSU_18550	yoaC	0.132996	0.551312	0.0132719	0.972381	0.0620128	0.896364	0.453506	0.149895	0.299357	0.296362	0.809086	0.0888248	0.773326	0.141062
BSU_18560	yoaD	0.247891	0.24339	0.166496	0.661949	0.305922	0.507361	0.24402	0.451042	0.126786	0.660045	0.503076	0.281115	0.0218107	0.968876
BSU_18570	yoaE	0.0291743	0.89907	0.0397121	0.909358	-0.110924	0.770228	-0.0748056	0.670973	0.0963325	0.585899	0.251506	0.464016	0.894453	0.00488665
BSU_18580	yoaF	-0.1418	0.526174	-0.27394	0.468625	-0.162004	0.734434	-0.278724	0.470291	-0.057847	0.845947	-0.313411	0.46247	0.58754	0.312579
BSU_18590	yoaG	-0.0444503	0.81708	-0.118269	0.758063	0.148499	0.778634	-0.214201	0.585666	-0.102297	0.72899	-0.841153	0.0550992	-0.268999	0.711262
BSU_18600	yozQ	0.0323777	0.887503	-0.195914	0.608725	-0.0748971	0.877746	-0.736168	0.0319624	-0.274223	0.330995	-0.71794	0.0779085	1.20794	0.00527102
BSU_18610	yoaH	0.124273	0.541655	0.106521	0.776044	0.530913	0.214252	-1.22216	4.87534e-12	-0.623379	0.00303227	-1.07515	0.0011493	-0.689645	0.12129
BSU_18620	yoaI	0.037103	0.871433	0.1164	0.758488	-0.0947081	0.828758	-0.409841	0.249713	-0.160902	0.583046	-0.80173	0.0625036	0.423768	0.372574
BSU_18630	yoaJ	-0.0135587	0.952437	-0.114994	0.752419	-0.308562	0.453412	-0.153138	0.463935	-0.308944	0.124038	-0.394995	0.250891	-0.504713	0.209429
BSU_18640	yoaK	-0.037579	0.866578	0.0995561	0.785878	0.275581	0.51281	-0.216566	0.486077	-0.130262	0.64849	0.0971825	0.817195	-0.555445	0.218342
BSU_18650	pelB	-0.0741587	0.746708	-0.0305109	0.932782	-0.0174752	0.965593	-0.032384	0.907752	-0.1933	0.459144	-0.127986	0.726904	-0.539356	0.180032
BSU_18660	yoaM	-0.0796574	0.650163	0.10449	0.77351	0.241179	0.6521	-0.239412	0.426718	-0.125997	0.655551	-0.43356	0.274527	-2.17073	0.000688951
BSU_18669	yozS	0.100938	0.65068	-0.0239714	0.950145	0.437922	0.348346	0.0771674	0.813601	-0.0649751	0.816461	-0.282163	0.501549	-1.54941	0.00252861
BSU_18670	oxdD	-0.122489	0.539498	0.132034	0.731218	-0.348182	0.500076	-0.278399	0.49283	-0.254064	0.355973	-0.491185	0.297417	-0.232684	0.723018
BSU_18680	yoaO	0.0482416	0.829427	0.273368	0.464847	0.623722	0.166354	0.0281691	0.941157	0.0974741	0.7433	0.592516	0.154139	0.0747904	0.889481
BSU_18690	yoaP	0.00376868	0.985641	0.125613	0.742077	0.0563325	0.906115	0.317602	0.418113	0.0800432	0.786499	-0.145744	0.764875	1.4165	0.021173
BSU_18700	yoaQ	-0.0177577	0.925999	-0.258501	0.485493	-0.177519	0.738845	-0.028248	0.940582	-0.0330635	0.852976	0.455446	0.353525	0.978246	0.275556
BSU_18709	yozT	-0.0835749	0.598481	-0.339987	0.284081	-0.406897	0.446441	0.411106	0.262593	-0.0124901	0.935283	0.257751	0.558179	1.46871	0.162862
BSU_18710	yozF	-0.032431	0.876863	-0.175433	0.646289	-0.145884	0.775478	0.160264	0.696753	0.0942097	0.693385	0.559121	0.254174	0.930431	0.257053
BSU_18720	yoaR	-0.00556461	0.980151	-0.255087	0.501417	-0.0705778	0.881028	0.0371609	0.926122	-0.0879266	0.764251	0.0758166	0.868812	1.12882	0.0534235
BSU_18730	yoaS	0.125233	0.555447	0.215057	0.57533	0.0996146	0.842803	0.0574426	0.877664	-0.238631	0.421696	0.0707173	0.869289	-0.45319	0.4524
BSU_18740	yozG	-0.113063	0.573646	-0.186241	0.62526	-0.274493	0.562758	0.00796664	0.98339	-0.0926397	0.751169	0.014133	0.975153	0.297386	0.597802
BSU_18750	yoaT	-0.0216459	0.924662	0.00685826	0.985093	-0.183342	0.665827	-0.0724555	0.786578	-0.0551951	0.82862	-0.106738	0.776446	0.199006	0.646159
BSU_18760	yoaU	-0.0210689	0.926627	-0.0560067	0.880517	-0.128747	0.767884	-0.226152	0.518522	-0.246523	0.407488	-0.0828092	0.849181	0.329853	0.492736
BSU_18770	yoaV	0.084303	0.706433	-0.0148922	0.968659	-0.0115171	0.980124	-0.0316864	0.938499	0.0408665	0.888562	-0.18489	0.695607	0.203267	0.759731
BSU_18780	yoaW	0.0404248	0.848151	-0.241803	0.526041	-0.695964	0.116886	3.18132	9.53695e-32	-0.191647	0.512186	2.42501	1.04701e-09	1.58425	0.00213189
BSU_18790	yoaZ	-0.00328156	0.988621	-0.209333	0.569938	-0.307757	0.467268	-0.455868	0.132636	-0.299723	0.276787	-0.434628	0.24754	0.82152	0.0559847
BSU_18800	penP	0.102846	0.655323	0.193867	0.582354	0.189239	0.638009	-0.324454	0.057383	-0.139088	0.438495	-0.454422	0.161167	-0.589298	0.0672671
BSU_18810	yobA	0.0671927	0.769352	-0.0840548	0.823736	-0.308478	0.480268	-0.832146	0.0147282	-0.261348	0.354956	-0.733144	0.0856871	-0.0559556	0.901379
BSU_18819	yozU	0.0291645	0.890398	-0.198471	0.605665	0.0379598	0.93933	-0.724653	0.0722247	-0.0648114	0.827579	-0.474879	0.307863	-0.503526	0.41966
BSU_18820	yobB	0.0478798	0.817822	-0.217818	0.568242	-1.13465	0.0126568	-1.2377	0.00186714	-0.574324	0.0533143	-0.568294	0.241196	1.28574	0.00948241
BSU_18830	pps	0.00979911	0.965101	-0.154811	0.674521	-0.364773	0.374833	-0.434502	0.0161216	-0.136213	0.454309	-0.426931	0.193126	-0.348491	0.384042
BSU_18840	xynA	0.0653841	0.751548	2.38207	5.69972e-10	0.324337	0.474644	-0.0203212	0.937586	6.35517	8.51999e-193	-0.36123	0.336945	-1.2136	0.017809
BSU_18849	yozV	0.0891787	0.682521	-0.0722555	0.849614	-0.0957848	0.832548	-0.0362032	0.928198	-0.0514071	0.861758	-0.128354	0.779069	-1.13899	0.0642639
BSU_18850	yobD	0.104508	0.634564	0.254967	0.501611	0.268673	0.556899	0.156651	0.587574	0.196547	0.454131	-0.142922	0.706916	-0.449011	0.348368
BSU_18860	yozH	0.130589	0.566499	0.0319831	0.931025	0.0633778	0.885406	-0.200425	0.444474	-0.349131	0.175448	-0.267457	0.462069	-0.374783	0.386158
BSU_18870	yozI	-0.00249328	0.991375	-0.0123554	0.972191	0.0481342	0.900929	-0.131525	0.584673	-0.0762388	0.746328	-0.0724322	0.837933	0.472408	0.191416
BSU_18880	yobE	0.0279026	0.903467	-0.120911	0.746723	-0.223276	0.571661	0.0792376	0.713181	0.226949	0.267654	0.324553	0.390104	1.59912	2.20654e-05
BSU_18890	yobF	0.0383055	0.868142	-0.135385	0.712155	-0.291784	0.459973	0.0788298	0.738959	0.0803508	0.699849	0.221355	0.538847	1.29792	0.000788469
BSU_18898	yozW	0.00968946	0.961761	-0.100545	0.79305	-0.0472901	0.924855	-0.39284	0.346416	0.0196877	0.942404	-0.570635	0.233009	0.405312	0.514559
BSU_18899	yozX	0.017538	0.920558	0.0194178	0.958322	0.290835	0.579851	0.256599	0.536934	-0.108016	0.633054	-0.20923	0.665133	0.472387	0.579837
BSU_18900	yozJ	0.0695485	0.716374	-0.00319035	0.993275	-0.0261831	0.960552	-0.0189031	0.9636	-0.0262295	0.916099	0.302259	0.537725	0.442849	0.588453
BSU_18908	yozY	-0.031745	0.868216	-0.333375	0.385298	-1.26638	0.00731249	-0.246737	0.433067	-0.101146	0.720307	-0.679191	0.110694	2.86824	6.76605e-07
BSU_18909	yozZ	-0.0398215	0.823718	-0.334531	0.363294	-0.547648	0.307867	-0.0916884	0.799894	-0.0920385	0.576826	0.00301439	0.994307	1.55223	0.0975445
BSU_18910	rapK	0.149539	0.51282	0.428913	0.257723	0.641481	0.1899	-0.0703943	0.752897	0.0444488	0.820278	-0.642213	0.0675016	-0.802568	0.0257901
BSU_18920	phrK	0.151422	0.51176	0.110686	0.760128	0.36007	0.35777	0.0256917	0.918004	0.0568394	0.812735	-0.658556	0.0786141	-0.480596	0.191661
BSU_18930	yobH	0.100405	0.63824	-0.261574	0.49609	0.161637	0.742344	0.164368	0.692084	0.0447578	0.8671	0.0689805	0.887378	0.98269	0.164114
BSU_18940	yozK	0.0107842	0.79869	NA	NA	0.0505511	0.819163	0.044078	0.84741	-0.00294859	0.971857	0.041716	0.884127	-0.265351	0.780103
BSU_18950	yozL	-0.0804012	0.281108	-0.15919	0.484088	-0.188335	0.668735	-0.115945	0.471239	-0.0292102	0.825882	-0.168989	0.642464	-0.149351	0.901442
BSU_18960	yozM	0.0956646	0.660184	0.00136481	0.997156	0.0544342	0.906947	-0.348643	0.38295	-0.154739	0.583496	-0.452484	0.333375	0.932613	0.10596
BSU_18970	yobI	0.093551	0.676983	0.414051	0.279448	0.639045	0.174292	-0.804044	3.3266e-05	-0.434783	0.0252353	-0.858645	0.00931852	-1.63936	7.83605e-06
BSU_18979	yoyA	0.10907	0.628825	0.313652	0.388171	0.629437	0.154496	-0.815958	0.000612707	-0.446215	0.0389154	-0.927117	0.0069683	-1.43001	4.39117e-05
BSU_18980	yobJ	-0.169701	0.351303	-0.346724	0.364566	-0.245804	0.641746	-0.407094	0.313521	-0.0830604	0.737612	-0.785397	0.0805462	0.118975	0.876995
BSU_18990	yobK	0.00637396	0.977964	-0.026213	0.941876	0.208897	0.58848	0.11433	0.700192	0.0521534	0.846313	-0.20201	0.619217	0.31491	0.452437
BSU_19000	yobL	-0.0249651	0.912539	0.214992	0.557585	0.370727	0.365184	0.143745	0.428292	0.0721314	0.697535	-0.0968331	0.777435	-0.317147	0.407088
BSU_19010	yobM	-0.051216	0.824339	-0.0538358	0.879059	0.235744	0.545062	0.227892	0.362046	0.321152	0.159233	0.0126001	0.974251	0.421031	0.266188
BSU_19020	yobN	0.012034	0.958146	-0.0545946	0.881664	-0.0561616	0.891142	0.201947	0.486693	0.13306	0.627	0.123178	0.760538	0.638524	0.146486
BSU_19030	yobO	-0.0227028	0.896744	-0.158425	0.673393	-0.908827	0.0715534	0.226271	0.217643	0.209447	0.274382	-0.471649	0.332843	2.33445	0.000112068
BSU_19040	csaA	-0.120748	0.589383	-0.11466	0.764345	-0.456364	0.341332	0.0411801	0.882092	0.0701333	0.763499	-0.19726	0.62599	2.14716	2.49044e-07
BSU_19050	yobQ	0.094013	0.67947	0.521606	0.173337	0.838374	0.0490911	0.0168925	0.942358	-0.0893952	0.677201	-0.23492	0.553127	-0.880759	0.0156023
BSU_19060	yobR	0.17689	0.443385	0.323803	0.390817	0.601195	0.160736	0.107434	0.622419	-0.0300347	0.890067	-0.0595738	0.873415	-0.549421	0.14206
BSU_19070	yobS	-0.156731	0.46763	-0.0283354	0.941158	-0.183041	0.698209	-0.0643265	0.854077	0.10303	0.724863	-0.21429	0.606591	0.0751949	0.894288
BSU_19080	yobT	-0.0464699	0.831917	-0.122242	0.747613	-0.223252	0.641276	-0.0440867	0.893967	-0.00765395	0.977933	-0.0111935	0.977823	0.569728	0.287301
BSU_19090	yobU	-0.181797	0.418332	-0.328205	0.385175	-0.308311	0.496452	-0.288566	0.483428	-0.190502	0.507461	-0.564636	0.233831	-0.0769293	0.906763
BSU_19100	yobV	0.0507839	0.81999	0.267654	0.485738	0.874182	0.0630746	-0.309888	0.316402	-0.0193971	0.941891	-0.43699	0.25302	-1.68047	0.000245994
BSU_19110	yobW	0.0244666	0.892769	0.0348349	0.927043	0.500787	0.339263	-0.458074	0.23574	-0.225965	0.447994	-0.515487	0.246977	-1.41291	0.0289054
BSU_19120	czrA	0.0810282	0.719077	0.427988	0.26203	0.735419	0.0989658	0.112522	0.671373	0.139118	0.557599	-0.152753	0.690706	-0.975961	0.0249049
BSU_19130	yocA	0.0102747	0.964385	0.268908	0.470456	0.77975	0.0674464	0.10096	0.562112	0.135386	0.443839	0.367099	0.264264	-0.917887	0.00536467
BSU_19140	yozB	0.161582	0.47524	0.135141	0.709611	0.319285	0.483736	0.273256	0.270373	0.286766	0.231082	0.107967	0.744886	-0.536892	0.185566
BSU_19150	yocB	0.0696204	0.755746	-0.158459	0.677667	-0.110409	0.819684	0.0531106	0.868888	0.0394001	0.82128	0.244938	0.618186	-1.22322	0.140192
BSU_19160	yocC	0.158181	0.439988	0.0769684	0.84025	0.339849	0.51997	-0.614845	0.08154	-0.294242	0.318416	-0.192573	0.672763	-2.12755	0.000343922
BSU_19170	yocD	0.056969	0.802795	-0.0601202	0.86973	-0.232213	0.573871	-0.254516	0.184753	-0.0986035	0.622359	-0.082181	0.804738	0.739174	0.0746836
BSU_19180	des	0.0952446	0.64641	0.0419766	0.912625	-0.0121355	0.978186	-0.135927	0.609255	-0.0884281	0.696533	-0.836574	0.018544	0.481168	0.320296
BSU_19190	desK	-0.0580247	0.800371	-0.171086	0.64458	-0.357778	0.384853	0.144817	0.592563	0.352707	0.175495	0.0526083	0.889798	1.29968	0.00203197
BSU_19200	desR	-0.0405208	0.858554	-0.13359	0.720183	-0.224908	0.59573	0.178346	0.56734	0.151405	0.551451	-0.022845	0.95115	1.27027	0.00575128
BSU_19210	yocH	0.10098	0.661693	0.430544	0.258394	0.996856	0.0538771	-0.172475	0.481078	-0.0120471	0.959206	0.774743	0.0390756	-4.12007	1.00865e-27
BSU_19220	recQ	0.0888955	0.699437	0.17316	0.625809	0.216909	0.576198	-0.267657	0.191937	0.0231001	0.909036	-0.117318	0.726815	0.0778129	0.819052
BSU_19230	azoR1	0.0553483	0.800754	0.349448	0.35329	0.588139	0.152185	0.295491	0.106333	-0.176608	0.359117	0.0718454	0.827877	-2.22276	2.37701e-09
BSU_19240	yocK	-0.129455	0.469478	-0.374511	0.326609	-0.158576	0.765931	0.524304	0.194672	0.187422	0.527805	0.186073	0.640563	0.831646	0.254067
BSU_19250	yocL	-0.0950929	0.568058	-0.519768	0.168768	-0.390373	0.467337	-0.720565	0.0475231	-0.195813	0.509151	-0.06839	0.886775	1.54603	0.0525713
BSU_19259	yoyB	-0.1166	0.501088	-0.66733	0.0802488	-0.272992	0.610354	-0.261436	0.531779	-0.125258	0.645379	-0.107152	0.824792	1.72393	0.0321936
[truncated: 2,431 more rows]
