# Supplementary material for: Impact of expression systems on the transcriptome of Bacillus subtilis: insights for enhanced production of glutaminase PrgA
Source: Appl Environ Microbiol. 2025 Sep 4;91(10):e01374-25. doi: 10.1128/aem.01374-25 (PMC12542772; doi:10.1128/aem.01374-25)
Supplement: Table S2 — GINtool regulon activity analysis. [file aem.01374-25-s0003.xlsx]

## Sheet: GINtool best score
Table S2: GINtool regulon activity analysis.
Regulon	Description	C-GPFnb direction	C-GPFnb Nr of genes	C-GPFnb Percentage	C-GPFnb Average signed FC	C-GPFnb Average P	C-XynA direction	C-XynA Nr of genes	C-XynA Percentage	C-XynA Average signed FC	C-XynA Average P	C-PrgA direction	C-PrgA Nr of genes	C-PrgA Percentage	C-PrgA Average signed FC	C-PrgA Average P	X-GFPnb direction	X-GFPnb Nr of genes	X-GFPnb Percentage	X-GFPnb Average signed FC	X-GFPnb Average P	X-XynA direction	X-XynA Nr of genes	X-XynA Percentage	X-XynA Average signed FC	X-XynA Average P	X-PrgA direction	X-PrgA Nr of genes	X-PrgA Percentage	X-PrgA Average signed FC	X-PrgA Average P
Abh	regulation of gene expression during the transition from growth to stationary phase	activation	11	50	0.104769	0.842798	activation	13	59	0.363732	0.661701	activation	16	73	0.7301	0.268377	activation	14	64	0.443608	0.15559	activation	13	59	0.24471	0.460584	activation	16	73	1.00865	0.128776
A-box	termination/antitermination pbuE (putative hypoxanthine exporter nucleotide metabolism)	not defined	1	0	-0.117842	0.60279	not defined	1	0	-0.3181	0.401952	not defined	1	0	-1.33535	0.00435122	not defined	1	0	1.39203	2.91723e-05	not defined	1	0	0.362295	0.222044	not defined	1	0	1.10812	0.0077182
AbrB	regulation of gene expression during the transition from growth to stationary phase1	repression	186	69	-0.0849658	0.793349	repression	159	59	-0.260915	0.665324	repression	156	58	-0.490333	0.486807	activation	182	67	0.458842	0.330499	activation	172	63	0.25943	0.473645	activation	227	84	0.688978	0.338287
AcoR	regulation of acetoin utilization	activation	4	100	0.0410708	0.809708	activation	4	100	0.277271	0.43719	activation	4	100	0.366883	0.491088	repression	4	100	-1.18023	0.00118886	repression	4	100	-0.630771	0.00363233	repression	4	100	-0.849298	0.111072
AdaA	adaptive response to alkylative DNA damage	activation	2	67	0.0260277	0.944145	repression	3	100	-0.0863627	0.831392	repression	3	100	-0.284663	0.560614	activation	3	100	0.255796	0.526168	activation	3	100	0.206701	0.633624	activation	3	100	0.431833	0.442109
AdeR	control of L-alanine dehydrogenase expression (alanine utilization)	activation	1	100	0.0672184	0.768366	activation	1	100	0.220703	0.557134	activation	1	100	0.557601	0.210939	activation	1	100	0.258097	0.269693	activation	1	100	0.179652	0.442846	activation	1	100	0.0819108	0.835459
AdhR	regulation of the protective response to formaldehyde and methylglyoxal	repression	2	100	-0.135921	0.567663	repression	1	50	-0.162006	0.652989	activation	2	100	0.0126841	0.984588	activation	2	100	0.590114	0.276114	activation	2	100	0.446597	0.866658	activation	1	50	1.01088	0.00323817
AhrC	transcriptional regulator of arginine metabolic genes	activation	10	62	0.10966	0.66326	activation	16	100	0.4369	0.300004	activation	16	100	0.674179	0.520055	repression	13	81	-0.489296	0.374962	repression	16	100	-0.219919	0.410258	repression	15	94	-0.76242	0.477834
AlsR	regulation of acetoin synthesis	activation	2	100	0.170518	0.477674	activation	1	50	0.108599	0.775486	activation	2	100	0.288934	0.661511	activation	2	100	0.390434	0.282621	activation	2	100	0.0561979	0.854311	activation	2	100	2.34426	3.0802e-06
AnsR	regulation of asparagine and aspartate degradation	activation	3	60	0.059296	0.941476	repression	4	80	-0.179453	0.827845	activation	3	60	0.220503	0.695035	activation	3	60	0.0465222	0.85981	activation	5	100	0.0780124	0.743068	activation	3	60	0.101894	0.772951
AraR	regulation of arabinose utilization	activation	11	85	0.0287565	0.86561	activation	12	92	0.0937563	0.853175	activation	12	92	1.30029	0.0284096	repression	11	85	-0.431646	0.235117	repression	9	69	-0.205958	0.420154	activation	12	92	0.317558	0.622171
ArsR	regulator of arsenic resistance	activation	3	75	0.087965	0.680346	activation	4	100	0.233194	0.553674	activation	4	100	0.854001	0.0849679	repression	4	100	-0.204511	0.676798	repression	2	50	-0.169111	0.547873	repression	3	75	-0.281642	0.529976
AscR	regulation of sulphur metabolism	repression	8	67	-0.0950143	0.710975	repression	9	75	-0.19688	0.617381	repression	8	67	-0.28861	0.636741	activation	9	75	0.225784	0.626401	repression	6	50	-0.108881	0.790979	activation	9	75	0.28563	0.565995
AseR	regulation of resistance to arsenite	activation	2	50	0.0866467	0.656869	repression	3	75	-0.0981459	0.798095	repression	4	100	-0.283602	0.608354	activation	2	50	0.302935	0.407453	activation	3	75	0.142911	0.646078	activation	3	75	0.119728	0.837251
AzlB	regulation of branched-chain amino acid transport	activation	3	60	0.0968207	0.71673	repression	5	100	-0.106845	0.777163	repression	3	60	-0.191516	0.65407	repression	3	60	-0.147851	0.61859	activation	3	60	0.109471	0.677612	activation	3	60	0.141486	0.836077
B12 riboswitch	regulation cobalamin (vitamin B12) uptake	repression	3	75	-0.0556634	0.848755	repression	4	100	-0.280744	0.455094	repression	4	100	-0.303867	0.477881	activation	4	100	0.283082	0.203613	activation	4	100	0.253254	0.254642	activation	4	100	0.398835	0.284196
BceR	resistance against toxic peptides	activation	1	50	0.0868586	0.705666	activation	1	50	0.204754	0.580586	activation	2	100	0.105824	0.819978	repression	1	50	-0.158	0.612371	repression	1	50	-0.0521033	0.860439	activation	2	100	0.191019	0.641895
BirA	regulation of biotin synthesis and addition of biotin to proteins	activation	8	67	0.0844198	0.847597	repression	7	58	-0.22924	0.636407	repression	8	67	-0.264853	0.623158	repression	8	67	-0.181473	0.720789	activation	6	50	0.136065	0.719687	activation	8	67	0.270252	0.585761
BkdR	regulation of branched-chain amino acid utilization	repression	7	100	-0.0421335	0.860138	repression	7	100	-0.167197	0.659612	repression	7	100	-0.514891	0.251917	activation	7	100	0.173677	0.523969	activation	7	100	0.194463	0.480976	repression	7	100	-0.821762	0.100952
BltR	regulation of spermidine efflux and degradation	repression	1	50	-0.114364	0.61782	repression	2	100	-0.325598	0.404203	repression	2	100	-0.838189	0.0803854	activation	1	50	0.170457	0.616879	activation	2	100	0.202927	0.555881	repression	2	100	-0.223836	0.577254
BmrB	regulation multidrug ABC transporter	repression	3	100	-0.137991	0.712099	repression	2	67	-0.357872	0.344161	repression	2	67	-0.381156	0.326658	activation	3	100	0.259361	0.360311	activation	3	100	0.0479951	0.859283	activation	3	100	0.242916	0.55337
BmrR	regulation of multidrug resistance	repression	2	100	-0.111623	0.66142	repression	2	100	-0.0921711	0.815668	repression	2	100	-0.155756	0.82169	activation	2	100	0.279214	0.344343	activation	2	100	0.150774	0.564827	activation	2	100	0.283406	0.702097
BsdA	regulation of resistance to salicylic acid	activation	2	67	0.107301	0.840192	repression	2	67	-0.0849216	0.829093	repression	2	67	-0.212885	0.665885	activation	3	100	0.416204	0.30102	activation	3	100	0.12976	0.789962	activation	2	67	0.29628	0.495072
Btr	regulation of iron acquisition	repression	4	100	-0.0494816	0.871791	activation	4	100	0.156332	0.78206	repression	2	50	-0.373445	0.397097	activation	3	75	0.145801	0.467736	repression	4	100	-0.205994	0.309154	repression	4	100	-0.482369	0.239922
CatR	resistance against oxidative and electrophile stress	activation	2	100	0.121387	0.579705	activation	2	100	0.37201	0.370494	activation	2	100	0.278013	0.568422	activation	2	100	0.345883	0.387416	activation	1	50	0.213051	0.460636	activation	2	100	0.221525	0.760417
CcpA	carbon catabolite repression (CCR)	activation	178	68	0.0992893	0.754081	activation	191	73	0.151965	0.760948	activation	210	80	0.594562	0.395583	repression	179	68	-0.47254	0.357165	repression	177	67	-0.241929	0.49635	activation	166	63	0.474517	0.503197
CcpC	regulation of tricarboxylic acid branch of the TCA cycle	activation	5	83	0.0773341	0.750189	repression	3	50	-0.148633	0.717385	repression	4	67	-0.232966	0.62883	repression	3	50	-0.234493	0.164587	repression	4	67	-0.1889	0.269026	activation	6	100	0.357367	0.635316
CcpN	regulation of gluconeogenetic genes and indirectly arginine metabolism, sporulation, cell elongation	repression	5	83	-0.112711	0.695357	repression	4	67	-0.564634	0.164364	repression	4	67	-0.842329	0.124855	repression	6	100	-0.371985	0.293474	repression	5	83	-0.106602	0.746664	repression	6	100	-0.322527	0.474157
C-di-AMP Riboswitch	not defined	not defined	3	0	0.0183035	0.894261	not defined	3	0	-0.0106442	0.862406	not defined	3	0	-0.0310555	0.734	not defined	3	0	-0.222369	0.561251	not defined	3	0	-0.288324	0.27888	not defined	3	0	-0.317507	0.460809
CggR	repressor of glycolytic genes	repression	5	83	-0.0577993	0.800262	activation	5	83	0.126593	0.744804	repression	6	100	-0.388308	0.542649	repression	6	100	-0.556054	0.0438195	repression	5	83	-0.231307	0.346167	repression	6	100	-0.962521	0.0116616
ChrS	regulation of chromate export	activation	3	100	0.108133	0.648678	activation	3	100	0.232807	0.547384	activation	3	100	0.528375	0.28567	repression	3	100	-0.238453	0.523538	repression	3	100	-0.102685	0.744265	repression	3	100	-0.190163	0.686703
CitB	aconitase regulation TCA cycle genes	not defined	8	0	0.0833721	0.551099	not defined	8	0	0.339032	0.470412	not defined	8	0	0.419535	0.421607	not defined	8	0	0.184549	0.385485	not defined	8	0	0.109394	0.553536	not defined	8	0	-0.130924	0.777409
CitR	regulation of the minor citrate synthase	activation	2	100	0.0393011	0.825284	activation	2	100	0.183184	0.613373	activation	2	100	1.36351	0.00928069	repression	2	100	-0.420637	0.270444	repression	2	100	-0.237185	0.377794	repression	2	100	-0.244354	0.537467
CitT	regulation of citrate uptake	repression	2	100	-0.0148558	0.940748	repression	2	100	-0.2614	0.495465	repression	2	100	-0.336588	0.524339	activation	1	50	0.191463	0.463627	activation	2	100	0.150953	0.574735	activation	2	100	0.479718	0.328546
CodY	regulation in response to branched-chain amino acid limitation	repression	133	71	-0.104642	0.763221	activation	103	55	0.240107	0.651561	activation	102	55	0.431717	0.613638	repression	97	52	-0.319475	0.475407	repression	112	60	-0.267395	0.428354	activation	103	55	0.571966	0.343684
ComA	regulation of genetic competence and quorum sensing	activation	15	62	0.0450874	0.912328	repression	15	62	-0.185831	0.716257	repression	17	71	-0.485541	0.470343	activation	12	50	0.290457	0.425351	activation	13	54	0.248699	0.453765	repression	16	67	-0.412441	0.539929
ComK	regulation of genetic competence	activation	36	61	0.0612713	0.84546	activation	31	53	0.22037	0.648162	activation	35	59	0.275171	0.674314	repression	44	75	-0.337358	0.378249	repression	45	76	-0.183971	0.573283	repression	35	59	-0.513783	0.408905
CsoR	control of copper homeostasis	repression	10	71	-0.0880612	0.625268	activation	8	57	0.130107	0.793394	activation	8	57	0.202157	0.728095	repression	14	100	-0.353324	0.395939	repression	12	86	-0.147633	0.673713	repression	8	57	-0.100897	0.867965
CssR	control of cellular responses to protein secretion stress	repression	3	60	-0.00936373	0.98719	activation	5	100	0.307923	0.657086	activation	5	100	2.39881	0.000568059	activation	5	100	1.59765	2.45287e-05	activation	5	100	2.2959	2.5739e-10	activation	5	100	3.29669	1.43469e-09
CtsR	regulation of class III heat shock genes (chaperones and protein degradation)	activation	12	100	0.117502	0.679853	activation	9	75	0.157895	0.710466	activation	8	67	0.440281	0.354077	repression	12	100	-0.754851	0.0339823	repression	12	100	-0.545496	0.0779029	repression	12	100	-0.839132	0.0705119
CymR	regulation of sulfur metabolism	repression	22	52	-0.0674664	0.819057	activation	23	55	0.129448	0.82707	activation	25	60	0.245672	0.692148	activation	26	62	0.297445	0.480668	activation	31	74	0.234253	0.549448	repression	36	86	-0.279985	0.56809
CysL	regulation of cysteine biosynthesis	repression	3	100	-0.0461561	0.924737	activation	3	100	0.171516	0.637554	activation	2	67	0.249046	0.667184	repression	3	100	-0.207211	0.427577	repression	3	100	-0.218236	0.320337	activation	2	67	0.310801	0.436891
CzrA	regulation of resistance against toxic metal cations	activation	2	67	0.0248458	0.917773	activation	3	100	0.161737	0.687119	activation	2	67	0.27584	0.64602	repression	3	100	-0.75323	0.0206118	repression	3	100	-0.227741	0.488639	repression	3	100	-1.26896	0.00730806
DegU	regulation of degradative enzymes competence and other adaptive responses	activation	44	50	0.0579808	0.881546	repression	61	69	-0.190311	0.663992	repression	48	55	-0.378059	0.472298	activation	46	52	0.470819	0.279345	activation	49	56	0.297408	0.358167	activation	52	59	0.407492	0.438126
DeoR	regulation of deoxyribonucleotide utilization	activation	3	100	0.0982721	0.6569	activation	2	67	0.0293194	0.94676	activation	3	100	0.24013	0.571714	repression	3	100	-0.5966	0.00254966	repression	3	100	-0.289848	0.163221	repression	3	100	-0.338388	0.444958
DesR	regulation of membrane fluidity (phospholipid desaturase)	activation	1	100	0.0952446	0.64641	activation	1	100	0.0419766	0.912625	repression	1	100	-0.0121355	0.978186	repression	1	100	-0.135927	0.609255	repression	1	100	-0.0884281	0.696533	repression	1	100	-0.836574	0.018544
DnaA	response to replication stress and (indirect) regulation of the Spo0A regulon	repression	14	64	-0.0917381	0.890528	repression	14	64	-0.374555	0.606543	repression	17	77	-0.554144	0.548795	activation	15	68	0.221789	0.51867	activation	15	68	0.126342	0.640896	activation	15	68	0.562757	0.350516
DtrR	resistance to D-tyrosine	repression	2	100	-0.128682	0.582174	repression	2	100	-0.206887	0.704432	repression	2	100	-0.335212	0.490979	activation	2	100	0.244747	0.58049	activation	2	100	0.400362	0.18787	repression	1	50	-0.1651	0.679235
EAR riboswitch	regulation of extracellular polysaccharide synthesis	activation	14	93	0.0726058	0.705743	activation	15	100	0.417823	0.295076	activation	15	100	0.700162	0.189129	repression	15	100	-0.28326	0.278958	repression	15	100	-0.380665	0.120064	repression	15	100	-0.593907	0.125323
ExuR	regulation of hexuronate utilization	activation	8	80	0.0712139	0.796318	activation	9	90	0.119029	0.817911	activation	10	100	0.351518	0.519504	repression	6	60	-0.248934	0.535015	repression	9	90	-0.149539	0.638614	activation	7	70	0.216311	0.712084
FadR	regulation of fatty acid degradation	activation	16	100	0.181515	0.452228	repression	14	88	-0.139288	0.777664	activation	15	94	0.631388	0.171302	activation	10	62	0.350263	0.26129	activation	10	62	0.208965	0.56566	activation	13	81	0.469685	0.385294
FapR	regulation of fatty acid biosynthesis	activation	7	64	0.114715	0.624421	repression	7	64	-0.271601	0.536026	repression	7	64	-0.360466	0.519065	activation	8	73	0.133988	0.591466	activation	9	82	0.0905286	0.747924	activation	9	82	0.332544	0.41516
FatR	fatty acid metabolism	activation	2	100	0.0707916	0.788758	activation	2	100	0.227601	0.555544	activation	2	100	0.283947	0.61354	repression	2	100	-0.478907	0.138524	repression	1	50	-0.183513	0.394695	repression	2	100	-0.678957	0.0900036
FMN-box	riboflavin biosynthesis	repression	6	100	-0.0721627	0.774305	repression	4	67	-0.22111	0.576604	repression	4	67	-0.366321	0.458982	activation	5	83	0.274529	0.44873	activation	5	83	0.149252	0.690003	activation	4	67	0.0799726	0.906098
Fnr	regulation of anaerobiosis fermentation and overflow metabolism	activation	8	73	0.0724752	0.715887	activation	7	64	0.250323	0.469906	activation	8	73	0.298185	0.595555	activation	6	55	0.394686	0.56979	repression	7	64	-0.400561	0.432298	repression	6	55	-0.714689	0.232367
FrlR	regulation of sugar amines utilization	repression	6	100	-0.0902492	0.677402	activation	6	100	0.312479	0.406634	activation	6	100	0.828769	0.122069	repression	5	83	-0.278233	0.520023	repression	5	83	-0.16174	0.675391	repression	6	100	-0.67559	0.152682
FruR	regulation of fructose utilization	activation	3	100	0.048623	0.811999	activation	3	100	0.139239	0.73567	activation	3	100	0.937109	0.03934	repression	3	100	-0.648458	0.0215484	repression	3	100	-0.25198	0.283786	repression	3	100	-0.446711	0.289573
Fur	regulation of iron homoeostasis	activation	40	65	0.0672958	0.809908	repression	35	56	-0.148694	0.793568	activation	42	68	0.256165	0.669395	repression	35	56	-0.274887	0.552656	activation	35	56	0.169229	0.549163	activation	43	69	0.246049	0.648736
GabR	regulation of gamma-amino butyric acid utilization	repression	3	100	-0.0600167	0.784777	repression	2	67	-0.164831	0.667611	repression	3	100	-0.0922795	0.872829	repression	2	67	-0.215227	0.702944	activation	2	67	0.486873	0.624754	repression	2	67	-0.542213	0.21377
GamR	regulation of glucosamine utilization	repression	3	75	-0.0378744	0.846253	activation	3	75	0.0242247	0.956055	repression	4	100	-0.19782	0.687468	repression	4	100	-0.64352	0.0641511	repression	4	100	-0.307613	0.325679	activation	2	50	0.643997	0.123833
GanR	regulation of galactan utilization	activation	6	100	0.0710295	0.760529	activation	5	83	0.158225	0.690216	activation	6	100	0.868656	0.151227	repression	6	100	-0.24196	0.32773	repression	5	83	-0.08015	0.807025	activation	5	83	0.198542	0.708911
G-box	control of purine nucleotide metabolism in response to guanine	repression	16	100	-0.228927	0.322645	repression	16	100	-0.799015	0.110206	repression	16	100	-1.60088	0.0976486	activation	16	100	2.94567	0.000896844	activation	16	100	2.22587	0.00403486	activation	16	100	1.93882	0.0577292
GbsR	regulation of osmoprotection	activation	4	67	0.0591791	0.81833	activation	5	83	0.173554	0.658156	activation	3	50	0.082049	0.858312	repression	4	67	-0.137237	0.687685	repression	5	83	-0.125217	0.732958	repression	4	67	-0.303214	0.571493
GerE	regulation of a subset of SigK-dependent late spore coat genes	repression	42	55	-0.0855289	0.789122	repression	44	57	-0.141434	0.812043	repression	43	56	-0.270625	0.716406	repression	44	57	-0.206613	0.689374	repression	42	55	-0.135082	0.71341	activation	39	51	0.250463	0.726695
GerR	regulation of some spore coat genes	activation	8	73	0.0972569	0.684287	activation	8	73	0.051037	0.907304	activation	6	55	0.120251	0.822223	repression	7	64	-0.259258	0.754978	repression	7	64	-0.116973	0.896676	activation	9	82	0.175245	0.729554
GlcR	detoxification of sugar phosphates	repression	1	50	-0.0876346	0.697645	activation	2	100	0.101566	0.786888	activation	2	100	0.156208	0.778441	activation	2	100	0.326189	0.296641	activation	1	50	0.0797538	0.753671	repression	2	100	-0.195798	0.625214
GlcT	control of glucose uptake	repression	3	100	-0.0150384	0.949985	activation	2	67	0.18081	0.635635	activation	2	67	0.341214	0.411046	activation	3	100	0.583259	0.0854802	activation	3	100	0.15381	0.447827	activation	3	100	1.2127	0.0231624
GlnL	regulation of glutamine utilization	activation	2	100	0.0816657	0.689598	activation	1	50	0.0979354	0.793011	repression	2	100	-0.0912622	0.904716	activation	2	100	0.298429	0.468714	activation	2	100	0.09101	0.868647	repression	1	50	-0.151427	0.756213
GlnR	regulation of glutamine synthesis	activation	4	57	0.0493803	0.851849	activation	6	86	0.227041	0.597767	activation	7	100	0.739713	0.212288	activation	4	57	0.41418	0.138192	activation	5	71	0.184514	0.672989	repression	4	57	-0.114693	0.795405
GlpP	regulation of glycerol and glycerol-3-phosphate utilization	repression	3	60	-0.0802561	0.722037	repression	3	60	-0.116333	0.768096	repression	3	60	-0.428521	0.321588	activation	4	80	0.596336	0.283884	activation	3	60	0.379147	0.08957	repression	3	60	-0.585363	0.515678
GltC	regulation of glutamate synthesis	activation	3	100	0.0594652	0.799976	repression	2	67	-0.239372	0.52922	repression	2	67	-0.879033	0.10409	activation	2	67	1.14706	8.9056e-05	activation	2	67	0.808473	0.00131626	activation	2	67	2.28779	1.1409e-10
GltR	unknown, possibly glutamate utilization	repression	1	100	-0.140574	0.541956	repression	1	100	-0.0362464	0.920845	repression	1	100	-0.18694	0.651517	activation	1	100	0.396115	0.167632	activation	1	100	0.169021	0.520313	repression	1	100	-0.0744321	0.849261
GlvR	regulation of maltose utilization	repression	3	100	-0.0406995	0.876422	repression	3	100	-0.328564	0.383552	repression	3	100	-0.594888	0.21124	repression	3	100	-1.953	2.1e-07	repression	3	100	-0.847617	0.00444047	repression	3	100	-1.75536	0.000920398
Gly-box	regulation of glycine utilization	activation	3	100	0.0298037	0.899752	activation	3	100	0.018808	0.966818	activation	3	100	0.490946	0.225995	activation	3	100	0.290992	0.0999321	activation	3	100	0.109939	0.540447	activation	3	100	0.477771	0.252357
GmuR	regulation of glucomannan utilization	repression	6	75	-0.0421566	0.911181	activation	6	75	0.0566009	0.950031	activation	8	100	0.621534	0.279381	repression	8	100	-1.37966	3.43606e-07	repression	8	100	-0.662384	0.00895968	repression	8	100	-0.391554	0.457836
GntR	regulation of gluconate utilization	activation	4	100	0.180435	0.436576	activation	3	75	0.18374	0.708284	activation	4	100	0.382971	0.439031	repression	4	100	-0.457064	0.567647	repression	3	75	-0.213441	0.450775	repression	4	100	-1.11918	0.0394962
GutR	regulation of glucitol utilization	repression	3	100	-0.100405	0.667286	activation	3	100	0.220388	0.567268	activation	3	100	0.440315	0.325109	activation	3	100	0.0816376	0.850181	activation	3	100	0.09079	0.855793	repression	3	100	-0.182136	0.680515
HprT	purine salvage and interconversion	repression	3	100	-0.0520867	0.82492	repression	3	100	-0.0515009	0.933028	activation	3	100	0.0269137	0.955131	activation	3	100	0.389087	0.078438	activation	3	100	0.281216	0.211579	activation	3	100	0.592106	0.120621
HrcA	regulation of class I heat-shock genes (protein chaperones)	activation	9	100	0.0463603	0.860311	repression	8	89	-0.242797	0.525854	repression	8	89	-0.230045	0.617729	repression	5	56	-0.628131	0.132792	repression	5	56	-0.474051	0.130921	repression	7	78	-0.51903	0.442278
HutP	regulation of histidine utilization	activation	6	100	0.007346	0.958946	repression	6	100	-0.226693	0.494463	repression	6	100	-1.5252	0.00849453	activation	5	83	0.179948	0.727603	activation	6	100	0.250399	0.42206	repression	5	83	-0.583164	0.213505
HxlR	regulation of the ribulose monophosphate pathway	repression	2	100	-0.0379742	0.868211	repression	2	100	-0.236087	0.535662	repression	2	100	-0.786788	0.0553775	activation	2	100	0.786897	0.0114566	activation	2	100	0.368374	0.173535	activation	2	100	1.09388	0.00406539
HypR	control of nitroreductase expression by disulfide stress	repression	1	50	-0.131284	0.565999	repression	1	50	-0.362738	0.327934	repression	1	50	-0.312694	0.462538	activation	2	100	0.266403	0.315991	activation	2	100	0.117099	0.649933	activation	2	100	0.48012	0.352378
ImmR	control of transfer of the mobile genetic element ICEBs1	activation	11	61	0.0808274	0.699265	activation	12	67	0.22205	0.664091	activation	14	78	0.22452	0.748257	repression	16	89	-0.266293	0.585733	repression	10	56	-0.0816395	0.776359	repression	16	89	-0.281148	0.655785
IolQ	control of scyllo-inositol utilization	activation	1	100	0.0343342	0.857928	activation	1	100	0.0231348	0.95175	activation	1	100	0.738617	0.131021	activation	1	100	0.438865	0.0229612	activation	1	100	0.319738	0.13258	activation	1	100	0.708086	0.13742
IolR	regulation of myo-inositol catabolism	repression	11	85	-0.0162217	0.928132	activation	13	100	0.100276	0.787176	activation	13	100	1.24753	0.0247098	activation	12	92	0.525647	0.104671	activation	12	92	0.353545	0.136747	activation	12	92	0.457024	0.3881
KdgR	regulation of galacturonic acid utilization	activation	5	83	0.0963414	0.773257	activation	6	100	0.175764	0.635618	activation	6	100	0.114161	0.862907	repression	4	67	-0.131507	0.698861	repression	4	67	-0.134	0.640916	repression	3	50	-0.389311	0.371647
KipR	control of 5-oxoproline detoxification, the phosphorelay, and a spore coat gene	activation	4	57	0.0490066	0.841204	activation	7	100	0.171458	0.672936	activation	7	100	0.647124	0.185	repression	5	71	-0.197679	0.430289	repression	6	86	-0.155805	0.5541	activation	4	57	0.178606	0.827923
Kre	controls stability of several mRNAs, including comK (competence)	activation	8	67	0.0900816	0.71734	repression	10	83	-0.179712	0.778618	activation	8	67	0.288155	0.57124	repression	11	92	-0.655953	0.276096	repression	10	83	-0.219994	0.793757	activation	7	58	0.0960373	0.875892
L-box	control of lysine biosynthesis	not defined	2	0	-0.0431329	0.631068	not defined	2	0	0.0704906	0.668033	not defined	2	0	0.217246	0.622732	not defined	2	0	-0.130161	0.609769	not defined	2	0	-0.122661	0.614104	not defined	2	0	0.507443	0.265066
LevR	regulation of levan and fructose utilization	activation	4	80	0.0577785	0.83286	activation	5	100	0.251517	0.528204	activation	5	100	0.403279	0.387802	activation	5	100	0.626858	0.051398	activation	5	100	0.123389	0.730873	activation	4	80	0.144217	0.811455
LexA	regulation of the SOS response	activation	36	61	0.0686138	0.81954	activation	32	54	0.185822	0.725444	repression	30	51	-0.282391	0.694433	repression	39	66	-0.288225	0.420238	repression	42	71	-0.179722	0.538334	repression	42	71	-0.317026	0.521606
LiaR	cell envelope stress response by antimicrobial compounds	repression	6	60	-0.042594	0.8689	repression	10	100	-0.123113	0.742395	repression	10	100	-0.480299	0.358306	activation	7	70	0.909129	0.0915978	activation	5	50	0.324642	0.440359	activation	7	70	1.03198	0.193131
LicR	regulation of lichenan utilization	repression	4	100	-0.0404381	0.847024	repression	4	100	-0.183494	0.633405	repression	4	100	-1.2425	0.021454	activation	4	100	1.25363	0.00536027	activation	4	100	0.412605	0.0795398	activation	4	100	0.482768	0.18076
LicT	control of beta-glucan and beta-glucoside utilization	repression	4	100	-0.0428329	0.837868	repression	4	100	-0.251689	0.515757	repression	4	100	-0.891875	0.0904455	activation	4	100	0.946195	0.0608075	activation	4	100	0.419365	0.365447	activation	3	75	0.651352	0.163088
LmrA	regulation of lincomycin resistance	activation	3	60	0.0925296	0.821309	activation	3	60	0.0578027	0.918158	activation	3	60	0.38282	0.506127	activation	5	100	0.277927	0.432934	activation	4	80	0.20095	0.5161	repression	3	60	-0.063641	0.887937
LnrK	resistance to linearmycin	activation	3	100	0.0547008	0.851241	repression	3	100	-0.130943	0.747905	repression	2	67	-0.356344	0.487158	repression	2	67	-0.327453	0.409138	repression	2	67	-0.0532986	0.846306	repression	2	67	-0.0755093	0.87903
LutR	control of lactate utilization	repression	5	62	-0.0260327	0.947533	activation	6	75	0.162094	0.780533	activation	6	75	0.301052	0.557876	repression	5	62	-0.518061	0.116269	repression	8	100	-0.286037	0.479354	repression	4	50	-1.01748	0.0223289
LytT	control of pyruvate utilization	activation	2	100	0.0423237	0.854052	repression	2	100	-0.214578	0.575503	repression	2	100	-0.3946	0.410549	activation	2	100	2.18817	1.46611e-08	activation	2	100	0.927235	0.00180987	activation	2	100	2.26191	5.5237e-06
MalR	regulation of malate uptake	activation	3	75	0.0295156	0.902127	repression	2	50	-0.135466	0.724396	repression	3	75	-0.246715	0.653139	activation	4	100	0.81841	0.503127	activation	4	100	0.258135	0.772988	activation	4	100	1.17709	0.120059
ManR	regulation of mannose utilization	repression	3	75	-0.115192	0.691257	repression	3	75	-0.117923	0.747138	repression	2	50	-0.699178	0.108627	activation	3	75	0.798614	0.0729287	repression	3	75	-0.140718	0.686698	activation	2	50	0.324563	0.479952
M-box	control of magnesium transporter	not defined	1	0	0.191784	0.403365	not defined	1	0	0.0196046	0.955288	not defined	1	0	0.408247	0.301049	not defined	1	0	0.193808	0.483631	not defined	1	0	-0.15466	0.48063	not defined	1	0	0.278688	0.391013
MdtR	regulation of the multidrug-resistance	repression	2	100	-0.094156	0.683304	activation	2	100	0.0370176	0.917941	activation	2	100	0.111593	0.781057	activation	1	50	0.101458	0.717943	activation	2	100	0.18229	0.480865	repression	2	100	-0.135527	0.872949
MelR	regulation of melibiose utilization	activation	5	100	0.540819	0.0239884	activation	5	100	0.315409	0.41765	activation	5	100	0.849135	0.0669453	activation	5	100	1.14851	5.5471e-05	activation	5	100	0.896347	0.000308478	activation	5	100	0.57037	0.251511
MgsR	controls a subset of general stress genes	repression	1	100	-0.0795176	0.627666	repression	1	100	-0.22643	0.535017	repression	1	100	-0.266465	0.619917	activation	1	100	0.213792	0.493325	activation	1	100	0.0756626	0.656571	activation	1	100	0.179442	0.714787
MhqR	regulation of resistance to quinones and diamide	activation	5	71	0.0641165	0.842134	activation	6	86	0.177195	0.683476	activation	4	57	0.168102	0.756059	repression	6	86	-0.2653	0.503539	repression	6	86	-0.310177	0.339543	repression	7	100	-0.352282	0.493771
MifM	ribosome-nascent chain sensor of membrane protein biogenesis	repression	2	100	-0.0278856	0.961112	activation	2	100	0.129786	0.716443	activation	2	100	0.164038	0.68498	repression	2	100	-0.222227	0.302729	repression	2	100	-0.247034	0.226744	repression	2	100	-0.318158	0.387938
MntR	regulation of manganese transport	repression	5	71	-0.0354542	0.8874	repression	4	57	-0.173597	0.637332	repression	5	71	-0.213466	0.631188	activation	5	71	1.21261	0.00053224	activation	5	71	0.384573	0.232056	activation	6	86	1.60174	0.107161
Mta	regulation of multidrug-efflux transporter genes	repression	6	67	-0.105272	0.658942	repression	8	89	-0.151992	0.737958	repression	5	56	-0.480711	0.51726	activation	5	56	0.363287	0.285986	activation	6	67	0.280725	0.405304	activation	5	56	0.376519	0.652092
MtlR	regulation of mannitol utilization	activation	2	67	0.026934	0.898296	activation	2	67	0.110605	0.775827	repression	3	100	-0.329624	0.487806	activation	3	100	1.12143	2.10779e-05	activation	3	100	0.574525	0.023348	activation	3	100	1.49088	2.6004e-05
MtrB	regulation of tryptophan biosynthesis and repression of folate operon	not defined	9	0	0.00926594	0.798388	not defined	9	0	0.295724	0.559888	not defined	9	0	-0.0227055	0.845428	not defined	9	0	-0.175619	0.631589	not defined	9	0	0.338975	0.665511	not defined	9	0	-0.13956	0.697775
MurR	regulation of muramic acid utilization	repression	4	67	-0.0226341	0.936873	activation	6	100	0.218638	0.646683	activation	6	100	0.552732	0.290635	repression	6	100	-0.44706	0.151924	repression	4	67	-0.202905	0.451514	repression	4	67	-0.271466	0.556252
NadR	regulation of NAD biosynthesis	activation	4	67	0.0762182	0.845851	repression	5	83	-0.198161	0.637965	repression	5	83	-0.139025	0.808054	repression	3	50	-0.0931434	0.810684	repression	4	67	-0.0403185	0.923562	repression	5	83	-0.162927	0.735744
NagR	regulation N-acetylglucosamine utilization	repression	5	71	-0.130324	0.610151	activation	5	71	0.123467	0.824144	activation	4	57	0.428187	0.320479	repression	7	100	-0.862364	0.182794	repression	7	100	-0.36413	0.22015	repression	7	100	-0.380289	0.312731
NatR	regulation sodium export	activation	2	100	0.0742826	0.738735	activation	2	100	0.498731	0.194555	activation	2	100	0.892574	0.0439799	repression	2	100	-0.657962	0.0153355	repression	2	100	-0.359537	0.182793	repression	2	100	-0.804767	0.0306988
NhaX	general stress protein, putative regulator of Na /H antiporter involved in pH homeostasis	repression	1	100	-0.0786447	0.731449	repression	1	100	-0.17378	0.635939	repression	1	100	-0.270218	0.527711	repression	1	100	-0.522357	0.0289334	repression	1	100	-0.470893	0.0428886	activation	1	100	0.11103	0.800453
NrdR	control of ribonucleotide reductase expression	activation	3	75	0.112477	0.642045	activation	3	75	0.0571369	0.918269	activation	3	75	0.121693	0.753187	activation	4	100	0.662081	0.036612	activation	4	100	0.397189	0.120148	activation	4	100	0.153202	0.749052
NsrR	nitric oxide-responsive regulator	activation	10	83	0.0938809	0.719862	activation	6	50	0.188258	0.679233	activation	10	83	0.410548	0.456904	repression	10	83	-0.328432	0.499678	repression	8	67	-0.18331	0.678003	activation	7	58	0.101722	0.86244
NtdR	synthesis of the antibiotic kanosamines, possibly also expression of glucose/mannose:H+ symporter	repression	3	75	-0.0357862	0.914892	repression	3	75	-0.109756	0.78757	repression	4	100	-0.216888	0.694991	repression	2	50	-0.164361	0.588122	repression	3	75	-0.103048	0.772713	activation	2	50	0.122671	0.763605
NusA	transcription termination factor of RNA polymerase	activation	7	100	0.0365002	0.883075	repression	7	100	-0.266423	0.494022	repression	7	100	-0.280237	0.552076	activation	7	100	0.633881	0.157095	activation	6	86	0.443882	0.0645745	activation	6	86	0.162738	0.768135
OhrR	organic peroxide resistance	activation	1	100	0.0167308	0.938352	repression	1	100	-0.0166039	0.965428	repression	1	100	-0.0835131	0.860226	repression	1	100	-0.246168	0.391593	activation	1	100	0.112673	0.684193	repression	1	100	-0.0695631	0.854043
OpcR	regulation of choline uptake	repression	6	75	-0.0771084	0.726551	activation	4	50	0.17336	0.663775	repression	7	88	-0.204309	0.752724	activation	6	75	0.336697	0.253899	repression	7	88	-0.0782447	0.803559	repression	6	75	-0.175081	0.722683
PadR	regulation of the phenolic acid stress response	repression	2	67	-0.0412397	0.90036	activation	2	67	0.0952	0.85082	repression	2	67	-0.154308	0.789496	repression	3	100	-0.337683	0.46768	repression	3	100	-0.206617	0.864191	repression	3	100	-0.436563	0.33963
PamR	unknown possibly prophages and metabolic genes expression	repression	3	100	-0.0508573	0.861248	activation	2	67	0.11439	0.799632	activation	2	67	0.236176	0.630592	activation	2	67	0.252332	0.482017	activation	2	67	0.0520059	0.877434	repression	2	67	-0.242922	0.562227
PchR	control of pulcherriminic acid biosynthesis	repression	3	60	-0.171109	0.532623	repression	4	80	-0.180696	0.771591	activation	3	60	0.0775119	0.880885	activation	4	80	0.135422	0.741768	activation	4	80	0.0755514	0.781185	repression	3	60	-0.270837	0.531982
PerR	regulation of the response to peroxide	activation	14	61	0.0577868	0.856611	activation	21	91	0.117795	0.780942	activation	18	78	0.143541	0.805312	activation	16	70	0.422203	0.210851	activation	14	61	0.286379	0.275034	activation	14	61	0.272824	0.519395
PhoP	regulation of phosphate metabolism	activation	34	52	0.0688291	0.832262	repression	37	56	-0.161142	0.707749	repression	40	61	-0.339875	0.626558	activation	39	59	0.313535	0.627783	activation	40	61	0.162177	0.63472	repression	40	61	-0.50646	0.440823
PreQ1 riboswitch	synthesis of the modified ribonucleotide queuosine	activation	2	50	0.136029	0.506481	activation	2	50	0.209258	0.849643	activation	3	75	0.532444	0.407987	activation	4	100	0.196171	0.593316	repression	2	50	-0.201421	0.486681	activation	4	100	0.999757	0.0288396
PsdR	resistance against toxic peptides	activation	3	75	0.0491509	0.845399	activation	4	100	0.276779	0.485111	activation	4	100	0.510197	0.218189	repression	2	50	-0.0906467	0.707859	repression	3	75	-0.0923334	0.758742	repression	3	75	-0.144159	0.688654
PucR	regulation of purine utilization	activation	15	68	0.0475499	0.901657	repression	16	73	-0.205889	0.633896	repression	17	77	-0.5872	0.425586	activation	15	68	0.1533	0.72921	repression	12	55	-0.124933	0.733555	activation	12	55	0.181787	0.795993
PurR	regulation of purine biosynthesis	repression	23	82	-0.188194	0.49998	repression	23	82	-0.685401	0.159458	repression	22	79	-1.31923	0.115178	activation	28	100	1.9212	0.0518342	activation	28	100	1.49795	0.0906294	activation	26	93	1.27774	0.317826
PutR	regulation of proline utilization	activation	3	100	0.170086	0.322924	activation	3	100	0.617165	0.101649	activation	3	100	1.20988	0.0346597	repression	3	100	-0.67436	0.00527753	repression	3	100	-0.387835	0.0547998	repression	3	100	-1.08006	0.0171544
PyrR	regulation of pyrimidine biosynthesis	repression	10	100	-0.128018	0.470904	repression	10	100	-0.652578	0.0900427	repression	10	100	-1.1243	0.0766131	activation	10	100	0.354473	0.202518	activation	10	100	0.733141	0.0106011	activation	8	80	0.228228	0.691666
QdoR	control of quercetin utilization	activation	2	67	0.133508	0.632427	activation	2	67	0.0828249	0.825515	activation	2	67	0.52066	0.290995	activation	3	100	0.184618	0.576284	activation	3	100	0.192992	0.544325	repression	2	67	-0.0597342	0.898535
RatA	control of TxpA toxin expression	repression	1	100	-0.0545698	0.811022	activation	1	100	0.196507	0.58286	activation	1	100	0.384321	0.349403	activation	1	100	0.244553	0.267074	activation	1	100	0.178138	0.407825	activation	1	100	0.298608	0.461369
RemA	control of biofilm formation	activation	24	83	0.0855927	0.694568	activation	25	86	0.383876	0.397488	activation	28	97	0.606165	0.381107	repression	27	93	-0.322765	0.267909	repression	22	76	-0.360007	0.177438	repression	20	69	-0.655113	0.130433
ResD	regulation of aerobic and anaerobic respiration	repression	26	51	-0.0703414	0.827699	activation	27	53	0.123647	0.828712	repression	32	63	-0.283681	0.699289	activation	36	71	0.283429	0.496199	activation	34	67	0.157534	0.699206	repression	35	69	-0.40158	0.677411
Rex	regulation of fermentation and anaerobic respiration	repression	10	77	-0.075352	0.799189	activation	7	54	0.159781	0.775105	repression	7	54	-0.362015	0.567924	repression	9	69	-0.445706	0.292106	repression	10	77	-0.161285	0.678582	repression	9	69	-0.813721	0.367952
RghR	regulation of sporulation initiation	activation	4	67	0.0256106	0.920986	activation	6	100	0.14106	0.714441	activation	5	83	0.293042	0.542825	repression	3	50	-0.497812	0.101847	repression	4	67	-0.271952	0.455395	activation	3	50	0.750695	0.0623157
RhaR	control of rhamnose utilization	activation	5	100	0.183268	0.407576	activation	4	80	0.12164	0.745798	activation	5	100	0.345271	0.426136	repression	5	100	-0.138137	0.707455	repression	4	80	-0.155167	0.552273	activation	3	60	0.280031	0.579867
RhgR	regulation of pectin utilization	repression	8	67	-0.0361914	0.911297	repression	7	58	-0.0827404	0.852198	repression	12	100	-0.7007	0.20852	repression	6	50	-0.169078	0.693947	repression	7	58	-0.12321	0.711454	repression	12	100	-0.304059	0.622689
RNA switch	not defined	repression	1	25	-0.0563819	0.797014	repression	1	25	-0.589138	0.122705	repression	1	25	-0.95847	0.0539995	activation	1	25	0.0278007	0.871403	activation	1	25	0.220702	0.282792	repression	1	25	-0.0968491	0.818227
RocR	regulation of arginine utilization	activation	7	78	0.122584	0.551312	activation	8	89	0.582155	0.180054	activation	9	100	1.11388	0.284205	repression	9	100	-0.671924	0.119121	repression	9	100	-0.266266	0.161514	repression	9	100	-1.17935	0.11005
Rok	regulation of comK (competence) and AT-rich genes many of which acquired by horizontal gene transfer	repression	25	74	-0.0703556	0.918181	repression	19	56	-0.307646	0.718981	repression	20	59	-0.486277	0.617415	activation	21	62	0.417887	0.292604	activation	20	59	0.172217	0.577167	activation	30	88	0.671729	0.424311
RplJ	ribosomal protein L10 & L12	repression	2	100	-0.0299777	0.876611	repression	2	100	-0.638127	0.0759887	repression	2	100	-1.0025	0.0586392	activation	2	100	0.780833	0.0181829	activation	2	100	0.421434	0.142101	repression	2	100	-0.163173	0.774746
RplL	ribosomal protein L10 & L12	repression	2	100	-0.0299777	0.876611	repression	2	100	-0.638127	0.0759887	repression	2	100	-1.0025	0.0586392	activation	2	100	0.780833	0.0181829	activation	2	100	0.421434	0.142101	repression	2	100	-0.163173	0.774746
RplT	initiation factor IF-3, ribosomal proteins BL35 and L20	repression	3	75	-0.0421182	0.84451	repression	3	75	-0.291721	0.451258	repression	3	75	-0.459439	0.31409	activation	4	100	0.431596	0.224209	activation	4	100	0.222144	0.501252	repression	4	100	-0.134212	0.777669
RpmE	not defined	repression	1	100	-0.0661052	0.774513	repression	1	100	-0.0460406	0.898208	activation	1	100	0.0807063	0.831542	activation	1	100	0.232117	0.27981	activation	1	100	0.186912	0.400863	repression	1	100	-0.103465	0.800595
RpsB	not defined	repression	1	100	-0.0714177	0.755855	repression	1	100	-0.3838	0.315254	repression	1	100	-0.44481	0.308051	activation	1	100	0.454876	0.0668239	activation	1	100	0.287512	0.241042	activation	1	100	0.181485	0.668077
RpsD	not defined	repression	1	100	-0.0730343	0.727427	repression	1	100	-0.482699	0.207657	repression	1	100	-0.627207	0.187932	activation	1	100	0.577523	0.00749377	activation	1	100	0.366879	0.1232	repression	1	100	-0.0800524	0.864804
RsfA	control of SigF-dependent genes	activation	1	50	0.104433	0.615296	activation	2	100	0.177	0.693967	activation	1	50	0.367401	0.487681	repression	1	50	-0.494	0.220943	repression	1	50	-0.365837	0.213774	activation	1	50	0.319063	0.516416
RsoA	co-sigma factor with SigO, induced by acidic growth	repression	3	60	-0.0753529	0.744699	repression	4	80	-0.203114	0.614889	activation	4	80	0.205795	0.857252	activation	5	100	0.21478	0.774902	activation	5	100	0.17865	0.608237	activation	4	80	0.980427	0.0496271
SacT	regulation of sucrose utilization	repression	3	100	-0.10153	0.660039	repression	3	100	-0.163913	0.767746	repression	3	100	-0.410948	0.438193	activation	3	100	0.570216	0.148317	activation	3	100	0.172525	0.642432	activation	3	100	0.464968	0.271645
SacY	regulation of sucrose utilization	repression	2	50	-0.100769	0.619486	repression	3	75	-0.101824	0.803994	repression	3	75	-0.261468	0.592853	repression	2	50	-0.187105	0.889879	repression	2	50	-0.157439	0.587516	activation	3	75	0.126454	0.783314
SalA	control of alkaline protease expression	activation	1	50	0.165243	0.472813	activation	2	100	0.087069	0.817861	activation	2	100	0.0401093	0.938745	repression	2	100	-0.466165	0.114803	repression	2	100	-0.311079	0.132223	repression	2	100	-0.380333	0.379109
S-box	control of sulphur metabolism (response to S-adenosylmethionine (SAM))	repression	15	58	-0.0997672	0.744647	activation	15	58	0.0899582	0.870299	activation	15	58	0.195223	0.663236	activation	14	54	0.333066	0.207128	activation	11	42	0.20962	0.457025	repression	17	65	-0.427101	0.349258
ScoC	transition state regulator	repression	31	79	-0.0775335	0.752759	activation	24	62	0.114012	0.807883	repression	20	51	-0.115964	0.836586	activation	28	72	0.369833	0.347395	activation	23	59	0.238365	0.450736	activation	30	77	0.597461	0.294877
SdpR	fatty acid degradation and immunity against SdpC toxin	repression	6	100	-0.142526	0.661691	activation	5	83	0.261021	0.508806	repression	4	67	-0.841588	0.0986052	repression	4	67	-0.428408	0.21106	repression	4	67	-0.276115	0.581443	repression	3	50	-0.716806	0.12483
SenS	regulator of extracellular enzyme genes by regulating transition state regulator ScoC	activation	1	100	0.12925	0.574722	repression	1	100	-0.116469	0.749621	repression	1	100	-0.0655673	0.881417	activation	1	100	0.214256	0.226517	activation	1	100	0.238654	0.205494	activation	1	100	0.264046	0.54834
SigA	not defined	activation	552	50	0.073418	0.827665	repression	580	53	-0.141466	0.784495	repression	587	53	-0.410281	0.586733	repression	560	51	-0.410277	0.430004	repression	572	52	-0.277766	0.556018	activation	558	51	0.380578	0.622816
SigB	general stress response	repression	148	66	-0.0854976	0.770867	repression	155	70	-0.163417	0.75371	repression	142	64	-0.277964	0.685511	activation	199	89	0.359781	0.413329	activation	187	84	0.199388	0.577961	activation	166	74	0.384915	0.543606
SigD	regulation of flagella, motility, chemotaxis and autolysis	activation	94	78	0.0695237	0.798084	activation	80	67	0.183149	0.707677	activation	91	76	0.307424	0.582752	repression	108	90	-0.546535	0.146622	repression	111	92	-0.324376	0.234953	repression	105	88	-0.688032	0.179199
SigE	mother cell-specific early sigma factor	repression	128	54	-0.0891717	0.774526	repression	139	58	-0.161174	0.765135	repression	142	59	-0.280475	0.680436	repression	123	51	-0.24569	0.679764	repression	144	60	-0.153733	0.682022	activation	122	51	0.266432	0.691724
SigF	forespore-specific early sigma factor	activation	60	53	0.0706164	0.809795	repression	67	59	-0.146595	0.747975	repression	66	58	-0.35886	0.605141	activation	62	55	0.316702	0.594382	activation	65	58	0.19041	0.664971	activation	62	55	0.332257	0.633024
SigG	forespore-specific late sigma factor	activation	80	55	0.0821756	0.767357	repression	80	55	-0.174038	0.739542	repression	77	53	-0.291234	0.703664	activation	73	50	0.25123	0.643641	repression	76	52	-0.143383	0.699617	activation	81	55	0.242794	0.684917
SigH	transcription of early stationary phase genes (sporulation, competence)	activation	30	62	0.0386168	0.924646	repression	33	69	-0.152489	0.740075	repression	33	69	-0.39485	0.490878	activation	27	56	0.239799	0.538441	activation	29	60	0.170179	0.562157	repression	31	65	-0.36636	0.52569
SigI	control of a class of heat shock genes (cell envelope related)	repression	10	59	-0.0877317	0.724806	activation	11	65	0.214237	0.692217	activation	11	65	0.23008	0.705759	activation	16	94	0.238077	0.487115	activation	11	65	0.0580912	0.827934	repression	9	53	-0.129862	0.837694
SigK	mother cell-specific late sigma factor	activation	67	50	0.0786562	0.785702	repression	82	62	-0.176843	0.74909	repression	81	61	-0.291109	0.673119	repression	71	53	-0.233472	0.680067	repression	74	56	-0.145564	0.693368	repression	79	59	-0.271859	0.668274
SigL	utilization of arginin, acetoin and fructose, required for cold adaptation	activation	14	61	0.0870179	0.704596	activation	16	70	0.430193	0.326906	activation	16	70	0.8267	0.259841	activation	12	52	0.362502	0.345932	activation	12	52	0.164849	0.600267	repression	19	83	-1.00811	0.159022
SigM	ECF-type sigma factor, adaptation to inhibitors of peptidoglycan synthesis	repression	63	68	-0.0706619	0.833672	repression	47	51	-0.116639	0.859511	activation	56	60	0.344816	0.615621	activation	66	71	0.374878	0.351778	activation	49	53	0.249745	0.553109	activation	79	85	0.559717	0.418059
SigO	induced by acidic growth	repression	3	60	-0.0753529	0.744699	repression	4	80	-0.203114	0.614889	activation	4	80	0.205795	0.857252	activation	5	100	0.21478	0.774902	activation	5	100	0.17865	0.608237	activation	4	80	0.980427	0.0496271
SigV	ECF-type sigma factor, resistance to lytic enzymes	repression	14	67	-0.0674437	0.799312	activation	12	57	0.251264	0.66728	activation	13	62	0.526189	0.473091	activation	15	71	0.351755	0.388249	repression	14	67	-0.0895478	0.779483	activation	20	95	0.694371	0.19067
SigW	ECF-type sigma factor, adaptation to membrane-active compounds	repression	71	90	-0.140403	0.564651	repression	60	76	-0.190622	0.708909	repression	63	80	-0.228234	0.730684	repression	40	51	-0.191561	0.697516	repression	48	61	-0.0977251	0.7539	repression	54	68	-0.466386	0.45061
SigX	ECF-type sigma factor, resistance to cationic antimicrobial peptides	repression	29	69	-0.0754428	0.811889	activation	21	50	0.21765	0.764997	activation	25	60	0.504435	0.370397	activation	28	67	0.305428	0.448639	repression	23	55	-0.0883707	0.760062	activation	35	83	0.477733	0.525329
SigY	ECF-type sigma factor, maintenance of the SP prophage	repression	5	71	-0.033517	0.94114	repression	7	100	-0.0958364	0.842562	repression	6	86	-0.360004	0.452597	activation	7	100	0.55891	0.176699	activation	6	86	0.2907	0.467742	activation	7	100	0.524529	0.34313
SinR	regulation of post-exponential-phase processes	repression	33	67	-0.0651281	0.807347	repression	29	59	-0.298072	0.534061	repression	31	63	-0.509214	0.464263	activation	33	67	0.345205	0.427953	activation	28	57	0.356889	0.274115	activation	37	76	0.558745	0.369805
SknR	control of prophage skin element	repression	6	67	-0.0831033	0.733972	activation	7	78	0.143962	0.750751	activation	8	89	0.233066	0.64327	activation	7	78	0.209821	0.696189	activation	5	56	0.0632803	0.725653	repression	5	56	-0.174603	0.823503
SlrR	regulation of autolysins and post-exponential phase processes via SinR	repression	4	100	-0.0956101	0.633829	repression	3	75	-0.191176	0.619076	repression	4	100	-0.425789	0.392549	activation	4	100	0.676847	0.00861924	activation	4	100	0.420406	0.0850241	activation	4	100	1.13688	0.0215719
SplA	regulation of the spore photoproduct lyase	repression	2	100	-0.313005	0.180534	repression	1	50	-0.170666	0.652479	repression	1	50	-0.517082	0.306656	repression	1	50	-0.118871	0.63966	repression	1	50	-0.031397	0.916028	repression	2	100	-0.569476	0.183925
Spo0A	phosphorelay transition state regulator	activation	78	55	0.0557771	0.886957	repression	96	67	-0.205505	0.672141	repression	85	59	-0.382743	0.513928	activation	81	57	0.374026	0.350393	activation	90	63	0.239285	0.435642	repression	71	50	-0.51151	0.494159
SpoIIID	regulation of mother cell gene expression	activation	36	55	0.0690198	0.808287	repression	35	53	-0.201238	0.700079	repression	34	52	-0.377091	0.588497	activation	36	55	0.314912	0.558149	activation	38	58	0.174051	0.648349	activation	43	65	0.336381	0.598786
SpoVT	regulation of forespore gene expression	activation	22	61	0.0832425	0.80763	activation	20	56	0.157299	0.723961	activation	20	56	0.305291	0.65729	repression	18	50	-0.231728	0.715483	activation	21	58	0.112352	0.765127	activation	22	61	0.203726	0.729559
Spx	oxidative and heat stress	repression	34	67	-0.0648741	0.84908	activation	28	55	0.247153	0.665603	activation	32	63	0.454784	0.536792	activation	41	80	0.469699	0.319033	activation	37	73	0.359862	0.443971	activation	41	80	0.608799	0.277478
SR6	control of yonT toxin	repression	1	100	-0.171323	0.398457	activation	1	100	0.058435	0.877242	activation	1	100	0.133704	0.800015	repression	1	100	-0.352724	0.280778	repression	1	100	-0.085656	0.764914	activation	1	100	0.503794	0.26066
Stringent response	stringent response	repression	99	67	-0.068787	0.800997	repression	132	89	-0.37171	0.429532	repression	132	89	-0.562321	0.360901	activation	128	86	0.467949	0.217501	activation	132	89	0.300374	0.338755	activation	75	51	0.269777	0.745961
SwrA	regulation of chemotaxis and flagellar biosynthesis, modulator of DegU	activation	19	59	0.0260229	0.934552	activation	29	91	0.210599	0.613592	activation	20	62	0.291208	0.51221	repression	32	100	-0.55765	0.0828804	repression	32	100	-0.360642	0.132066	repression	32	100	-0.527639	0.182326
SwrAA/2	not defined	repression	1	100	-0.0218949	0.915617	repression	1	100	-0.0879233	0.813416	repression	1	100	-0.681237	0.13835	repression	1	100	-0.893634	2.54408e-05	repression	1	100	-0.718266	0.000646475	repression	1	100	-1.22155	0.00208755
TagU	transfer of anionic cell wall polymers from lipid-linked precursors to peptidoglycan	activation	1	100	0.0357711	0.876569	activation	1	100	0.00631841	0.985688	activation	1	100	0.0911179	0.811129	repression	1	100	-0.0421618	0.829876	repression	1	100	-0.0877836	0.644977	repression	1	100	-0.0608307	0.855562
T-box	regulation of amino acid metabolism	activation	15	37	0.0605738	0.836662	activation	17	41	0.27227	0.52893	activation	17	41	0.361679	0.50378	repression	17	41	-0.312246	0.43089	repression	14	34	-0.224172	0.507692	activation	12	29	0.18542	0.770202
Thi-box	regulation of thiamine biosynthesis	not defined	14	0	0.0230691	0.861691	not defined	14	0	-0.051771	0.740485	not defined	14	0	-0.0372625	0.786392	not defined	14	0	0.116403	0.747961	not defined	14	0	-0.0127296	0.736383	not defined	14	0	0.339884	0.626948
ThrR	control of threonine biosynthesis	repression	4	100	-0.194136	0.350589	repression	4	100	-0.205152	0.61881	repression	4	100	-0.528949	0.257711	activation	3	75	0.520935	0.00235503	activation	3	75	0.100859	0.626269	repression	4	100	-0.11942	0.808356
TilS	tRNAIle-lysidine synthetase, purine salvage and interconversion, control of ftsH expression	repression	3	100	-0.0520867	0.82492	repression	3	100	-0.0515009	0.933028	activation	3	100	0.0269137	0.955131	activation	3	100	0.389087	0.078438	activation	3	100	0.281216	0.211579	activation	3	100	0.592106	0.120621
TlrBL	not defined	activation	1	100	0.020497	0.92924	repression	1	100	-0.183998	0.622443	repression	1	100	-0.134979	0.750256	activation	1	100	0.202768	0.358559	activation	1	100	0.0875057	0.689037	activation	1	100	0.10451	0.756794
TnrA	regulation of nitrogen assimilation	repression	47	56	-0.096884	0.757234	repression	59	70	-0.162962	0.755261	repression	62	74	-0.464537	0.495842	activation	47	56	0.256453	0.493911	activation	45	54	0.150276	0.64596	repression	57	68	-0.500975	0.555769
TreR	regulation of trehalose utilization	activation	2	67	0.0556901	0.812265	activation	2	67	0.130271	0.753342	activation	2	67	0.783446	0.0856641	repression	3	100	-1.3529	0.00138604	repression	3	100	-0.269363	0.42766	repression	3	100	-1.93374	0.00120586
TyrZ	resistance to D-tyrosine	activation	2	100	0.128682	0.582174	activation	2	100	0.206887	0.704432	activation	2	100	0.335212	0.490979	repression	2	100	-0.244747	0.58049	repression	2	100	-0.400362	0.18787	activation	1	50	0.1651	0.679235
WalR	control of cell wall metabolism	activation	18	72	0.0557821	0.853369	activation	14	56	0.231326	0.690236	activation	18	72	0.522613	0.470378	repression	15	60	-0.247035	0.486204	repression	20	80	-0.166394	0.632257	activation	16	64	0.288672	0.610533
Xpf	transcription of PBSX prophage genes	activation	19	70	0.0462128	0.889059	repression	15	56	-0.0735872	0.899121	repression	27	100	-1.60864	0.0021979	activation	27	100	0.349616	0.128563	activation	14	52	0.0634691	0.857138	activation	27	100	0.10252	0.833674
Xre	regulation of PBSX prophage	repression	3	50	-0.125777	0.513116	repression	4	67	-0.175568	0.661583	activation	6	100	0.390658	0.501108	repression	6	100	-0.508756	0.119201	repression	4	67	-0.231153	0.503474	repression	6	100	-0.44795	0.293276
XylR	regulation of xylan and xylose utilization	activation	2	50	0.107613	0.599652	activation	3	75	0.121121	0.760577	activation	3	75	0.432395	0.353463	repression	4	100	-0.138377	0.632489	repression	4	100	-0.131087	0.587355	activation	4	100	0.255542	0.633873
YcbG	regulation of glucarate/galactarate utilization	activation	5	71	0.0527636	0.826364	activation	6	86	0.135464	0.807486	activation	7	100	0.252547	0.634227	repression	4	57	-0.247824	0.553924	repression	4	57	-0.224055	0.539763	repression	4	57	-0.16411	0.817708
YclJ	wall teichoic acid modification and glycolipid formation under anaerobic conditions	repression	5	56	-0.0313951	0.925124	repression	6	67	-0.108994	0.876867	activation	6	67	0.142827	0.842803	activation	6	67	0.248095	0.560804	activation	8	89	0.28509	0.481359	activation	7	78	0.439998	0.565664
YcnK	regulation of copper uptake	repression	3	100	-0.0481304	0.833976	repression	3	100	-0.140484	0.70228	repression	3	100	-0.110222	0.815038	repression	3	100	-0.272462	0.31984	repression	3	100	-0.230612	0.391079	repression	3	100	-0.202315	0.634436
YdfI	unknown, control of possible antibiotic transport-associated gene	repression	1	100	-0.0829468	0.692284	repression	1	100	-0.418439	0.276393	repression	1	100	-0.168871	0.730744	activation	1	100	0.343393	0.392811	activation	1	100	0.0180751	0.9509	activation	1	100	0.403361	0.40103
YetL	induction in response to flavonoids	repression	1	100	-0.192456	0.360897	repression	1	100	-0.141624	0.711907	repression	1	100	-0.156467	0.761273	repression	1	100	-0.216269	0.549882	repression	1	100	-0.0096556	0.974084	repression	1	100	-0.436631	0.32636
YfhP	unknown, regulation of some DNA repair, fatty acid metabolism and spore protein genes	repression	3	100	-0.040151	0.89823	repression	3	100	-0.278522	0.448555	repression	3	100	-0.489946	0.24375	activation	2	67	0.0669156	0.74028	activation	3	100	0.0713682	0.808533	repression	2	67	-0.122988	0.712649
YfiR	unknown, regulation of possible multidrug resistance gene	activation	2	100	0.0726826	0.747144	activation	2	100	0.0451558	0.909034	activation	2	100	0.263267	0.620006	activation	2	100	0.0663423	0.822132	activation	2	100	0.144048	0.646089	activation	1	50	0.233651	0.54382
YfmH	not defined	repression	1	100	-0.237627	0.279902	repression	1	100	-0.519262	0.170132	repression	1	100	-0.525067	0.177954	activation	1	100	0.188667	0.552478	repression	1	100	-0.0139275	0.960477	activation	1	100	0.914779	0.0277028
YfmP	unknown, regulation of possible multidrug-efflux transporter gene	activation	2	100	0.126248	0.592968	activation	2	100	0.275196	0.477963	activation	1	50	0.182888	0.703471	repression	2	100	-0.339997	0.337728	repression	1	50	-0.203855	0.48601	repression	2	100	-0.553484	0.178282
YkkC riboswitch	not defined	repression	2	100	-0.0227965	0.913584	activation	2	100	0.151614	0.69771	activation	1	50	0.189305	0.69746	repression	2	100	-0.257928	0.537438	repression	2	100	-0.173996	0.562564	activation	2	100	0.214075	0.638732
YlaC	ECF-type sigma factor, unknown function	repression	3	75	-0.038612	0.866584	repression	3	75	-0.0941165	0.819487	activation	3	75	0.429762	0.807938	repression	4	100	-0.222376	0.654303	repression	3	75	-0.184493	0.561208	repression	2	50	-0.373055	0.589123
YlxR	unknown regulation of sugar amines uptake, arginine, histidine and proline biosynthesis, compatible solute transport, alternative ribosomal protein S14	not defined	36	0	0.0353535	0.763572	not defined	36	0	-0.14823	0.633852	not defined	36	0	-0.222838	0.592642	not defined	36	0	0.213724	0.428904	not defined	36	0	0.0720753	0.696384	not defined	36	0	0.397025	0.506896
YodB	regulation of quinone and diamide detoxification	activation	3	60	0.0918321	0.721597	activation	4	80	0.304403	0.452638	activation	4	80	0.391153	0.408489	repression	3	60	-0.221304	0.327196	repression	3	60	-0.108199	0.70536	activation	3	60	0.214928	0.713485
YofA	regulation ftsW at the onset of stationary phase	repression	2	100	-0.0356102	0.910963	repression	2	100	-0.167589	0.68616	repression	2	100	-0.248631	0.539557	repression	2	100	-0.233224	0.385152	repression	1	50	-0.0922131	0.56523	repression	1	50	-0.218709	0.495879
YrkP	unknown, possibly glycosylation of teichoic acids	activation	4	57	0.117774	0.609388	repression	6	86	-0.173105	0.688567	repression	5	71	-0.140443	0.825414	repression	6	86	-0.297002	0.533061	repression	4	57	-0.211839	0.545767	repression	5	71	-0.258945	0.715702
YtrA	control of cell envelope stress responses	repression	8	89	-0.0882392	0.728225	repression	9	100	-0.278196	0.497331	repression	9	100	-0.438888	0.374089	activation	7	78	0.471961	0.154156	activation	8	89	0.198774	0.592149	activation	7	78	0.194151	0.721079
YuxN	control of SpX (oxidative and heat stress regulation)	repression	1	100	-0.134427	0.558592	repression	1	100	-0.0747491	0.836901	repression	1	100	-1.33703	0.00139797	repression	1	100	-1.0111	0.000120927	repression	1	100	-1.39742	1.25288e-09	repression	1	100	-2.32415	2.63568e-09
YvrHb	regulation cell surface maintenance	repression	12	57	-0.0616444	0.799859	activation	14	67	0.434763	0.463928	activation	14	67	0.837526	0.175364	repression	12	57	-0.262838	0.609015	repression	15	71	-0.187037	0.586599	activation	13	62	0.714602	0.180408
YwbI	unknown, regulation possible holin genes	activation	2	100	0.0438177	0.807006	activation	1	50	0.114304	0.724323	activation	1	50	0.246263	0.637185	activation	2	100	0.659264	0.0949538	activation	2	100	0.139296	0.621597	activation	2	100	1.41386	0.00380119
YwcC	control of slrA (flagella, chemotaxis and biofilm formation, via SinR)	repression	1	100	-0.031144	0.88663	activation	1	100	0.224777	0.548761	activation	1	100	0.3452	0.43186	repression	1	100	-0.294549	0.31055	repression	1	100	-0.401249	0.108341	repression	1	100	-0.205551	0.585402
YxdJ	resistance against toxic peptides	repression	3	100	-0.0217675	0.965525	repression	2	67	-0.189983	0.647397	repression	3	100	-0.16881	0.782846	activation	2	67	0.0296105	0.939674	activation	2	67	0.0665634	0.927318	activation	2	67	0.122137	0.785017
YybP-ykoY motif	not defined	activation	1	50	0.140103	0.542265	repression	1	50	-0.347388	0.365348	activation	2	100	0.14637	0.738986	repression	2	100	-0.235381	0.532508	repression	2	100	-0.0764633	0.894758	repression	1	50	-0.257648	0.479862
Zur	regulation of zinc homeostasis	activation	8	80	0.0749116	0.784152	activation	9	90	0.197162	0.638283	activation	9	90	0.579904	0.274966	activation	6	60	0.195746	0.620538	activation	6	60	0.148514	0.678353	activation	7	70	0.198632	0.725439
